# Supplementary material for: Krüppel-like factor 4 regulates cellular proliferation and differentiation in human bone marrow-derived mesenchymal stem cells
Source: Biochem Biophys Rep. 2025 Sep 6;44:102241. doi: 10.1016/j.bbrep.2025.102241 (PMC12447919; doi:10.1016/j.bbrep.2025.102241)
Supplement: Multimedia component 1 [file mmc1.txt]

REC_1	REC_2	REC_3	REC_4	MEC_1	MEC_2	MEC_3	MEC_4	SEC_1	SEC_2	SEC_3	SEC_4
1007_s_at	8.43723981548248	8.16481007686021	8.06617471720735	8.1655145285229	8.29066895320719	7.42873099545683	7.99112129726573	8.3519742243114	8.36836729648206	8.66463100171982	8.50031167191304	8.16711561266295
1053_at	6.10208029604214	6.10020423471781	6.95962198721918	7.43104469688499	5.98475816691284	6.61993799743368	6.81283355072732	6.79084661522784	5.91196912142826	5.67006373149044	6.56988911160875	7.05685173209311
117_at	3.46492004704879	3.64034649884885	3.86754266000051	3.77628715424167	3.58873191906975	3.73016642953925	3.77869216739109	3.84164110798697	3.58584807403983	3.6042076195102	3.73515249807887	3.7295783261811
121_at	6.39994139896971	6.66868838619632	6.73092395746385	6.89950275350423	7.05189551572003	6.87734264773609	7.1507267471882	6.70013969279925	7.05403510550776	6.99561201561347	6.71015259505637	6.65775346186097
1255_g_at	2.32057676045318	2.18228829328338	2.25972996673089	2.30493166631278	2.29597911960219	2.19580080095696	2.38908544528873	2.17925927230709	2.35742441556917	2.08688701716645	2.19011945669501	2.30694800382515
1294_at	6.17192943850258	6.38491041665999	5.8463301748091	5.97336403532477	5.80453734657489	5.42312636858219	5.37512722860478	5.35563106544524	6.34034527728869	6.13816053060786	5.15596815151237	5.58089350304703
1316_at	5.0320078806481	4.90872924568876	4.79511465302487	4.85791709787138	5.15488343238868	5.03551215148518	4.75700860907394	4.9057577773472	5.14888603387274	5.03442856898541	5.04460035868781	5.08908437465984
1320_at	4.15602429875357	4.31672763690749	4.48785402920323	4.25479841358395	4.32024803349865	4.05963051229015	4.45332055562166	4.18787500838095	4.31856554506437	4.50764858443009	4.87463772272491	4.58908563832101
1405_i_at	2.13383868086124	2.16275888042305	1.99073246886747	1.98515120746634	2.14943614273489	1.9857585973688	1.85930944664812	2.11489021723898	3.5049753436683	2.99719325229139	2.15070385768509	1.88652303539643
1431_at	4.13686909389429	3.73809301424992	3.53982270932354	3.72309032106537	3.6770614366519	3.60843486825873	3.46160984632463	4.08094910988179	3.93624704407947	3.7414507704623	3.76954874165254	3.45809188534736
1438_at	4.8271340430008	4.70964484403623	5.02547421367269	4.36614565243805	4.34005198216538	4.33861224282267	4.46444244660754	4.64894814870935	4.43391233096845	4.76936883695606	4.72033504141148	4.66886562488923
1487_at	6.19151188919239	6.63298633628476	6.45073634596193	6.5611711447862	6.28826975694584	6.48559179011496	6.81680900305767	6.92001812030496	6.21047150470423	6.2432277491052	6.67656001383381	6.67493576337969
1494_f_at	4.43868432331233	4.47405402149356	4.67488651735278	4.56907928691791	4.47715969870246	4.38699481883461	4.47119569538152	4.56719961871009	4.35782776088382	4.51346648289299	4.53833013607254	4.57070814354913
1552256_a_at	6.13818476086895	5.90787930703304	5.37785674868223	5.32664213250497	5.91091993284374	5.65521894513495	5.18534405106013	5.49532921038374	6.44894933267948	6.3533278665426	5.45361996018131	5.67782271974642
1552257_a_at	6.57642010808064	6.69929564057538	6.76011001756247	6.79908812007149	6.47582472111298	7.01279035770423	6.65748512193669	6.73597164434696	6.44334922511571	6.68396938278849	6.8048452267424	6.83090907793865
1552258_at	4.70603214748402	4.39698451960208	4.1415284720727	4.15055665633798	4.1888266357342	4.09407883258346	5.16613994395513	4.94864000404923	4.2035910045962	4.8462399673976	4.49120530321295	4.29845224599515
1552261_at	2.39777075235224	2.50809827193169	2.9264909487939	2.50809827193169	2.60288606101847	2.33050147059341	2.46963010044938	2.40116652468077	2.51144867841993	2.34292589853206	2.73550918371595	2.48054757448628
1552263_at	5.50784308737164	5.93385344586753	5.70940812073253	5.80849932554945	5.84630551679796	5.1209323133194	6.30132741589906	5.84513894747781	5.78579932502631	5.76104193561516	5.91486441078284	5.74611993108785
1552264_a_at	7.07363621603809	7.11795550289143	7.18730144722005	7.21751432099004	7.2505185461615	6.91308787444131	7.51159577465201	7.10723514023291	6.81078476376998	7.07250008316718	7.11418227059254	6.97765754205378
1552266_at	2.04163828877567	2.57718707950793	2.10307896759915	1.9016702385875	2.09306826564154	2.42321086040163	2.06727196380767	2.04499066501189	2.24777213106768	2.46930735199532	2.2044730034339	2.36021757511952
1552269_at	2.53010789424411	2.56833037402519	2.31476869844172	2.34829954674156	2.45907311354898	2.65226657130394	2.41449503600365	2.49082104252035	2.34356929358149	2.23760068407114	2.4971321840431	2.58590023427395
1552271_at	4.43389257591313	4.64417335824837	4.57070274617874	4.67227952651847	4.86175912918835	4.36809199828086	4.62069885297859	4.61701568195173	4.48271784070305	4.43885410446525	4.6592342117356	4.38848294422866
1552272_a_at	3.67507364212539	3.93894344411385	3.79633063191802	3.77524116530144	3.81268745758043	3.80668978488188	3.66604476418015	3.77524116530144	3.67458512583696	3.952183747363	3.82104715315421	3.73656429863575
1552274_at	6.5359138848413	5.96385189089425	6.88334623591208	7.02935740205628	6.35196837385415	6.40629651486054	6.62059843471689	6.34156924684968	6.4890300008657	6.18668823856526	6.64552753717234	6.6568299598239
1552275_s_at	7.2912433447918	6.71388131532383	7.35794696176534	7.18056111316776	7.30236846108995	7.35878972844167	7.34006225437868	6.75501241165181	7.20657516191609	6.74555655136578	7.13704989242555	7.05073736823798
1552276_a_at	4.40273253453006	4.75158227464763	4.40273253453006	4.44181891401693	4.26642615780884	4.42219338031784	4.36376877279762	4.43657105355048	4.38327168874228	4.56092235584311	4.36638216068559	4.33677788964616
1552277_a_at	8.79438625159258	8.8042076679406	8.74734645689426	8.78764783237188	8.64772326696081	8.88437138686181	9.06500470209726	9.02542450223327	8.6511537797937	8.48614293268071	9.22160007587283	9.10383422343239
1552278_a_at	4.73054185803749	4.67329712049473	5.39023664437817	5.36192085219467	5.49146253731096	4.90685970769416	5.03048018247947	5.37396270738528	4.5960754927987	5.48809692116052	5.15242536386322	4.6695455612557
1552279_a_at	5.99530945653287	5.54388910666055	5.76014648469541	5.77963306467392	6.07168737508478	5.69106844155338	5.72949751601885	6.15415237650259	5.8430584620798	5.92260326472999	5.919783752453	5.80169235889893
1552280_at	2.37856389260854	2.58032431379237	3.00275262464637	2.39343578703217	2.64331097279215	2.4998287923194	2.42420069141589	2.57526308600347	2.72668228427939	2.61684236728396	2.80391645529595	2.55600917757473
1552281_at	4.69412002488959	5.11578449150034	5.04251756289051	4.56368167010581	4.84142054103489	4.38979674148968	4.90795715180838	4.94664857531207	5.03120423716576	4.89309135305634	4.79284806261767	4.90334981178522
1552283_s_at	2.64369433802008	2.64348093126336	2.57116478911079	2.3905274487201	2.18796104559073	2.7549746100298	2.25162358044921	2.5264154202654	2.88898435329932	2.35718057968014	2.61348613934616	2.779354419609
1552286_at	5.56535486093454	5.86539337796148	5.94427851990028	5.88390620084557	5.69626978080637	5.73281962739482	6.18191060525612	5.72550420708176	5.66631943848174	5.55826789238672	5.59419358524673	5.84155338585651
1552287_s_at	6.42431548243471	5.99220742056888	4.83869457253776	4.41624534113913	5.76694383676235	6.51811677777375	4.65533405801166	5.51789836496681	6.21751906401129	5.6831895285451	4.83368025205017	5.02054461349399
1552288_at	2.77126812590405	2.56440815990054	3.46255488775058	2.77544159505891	2.7183096588689	2.59494936904472	3.57769314057515	2.15505364861844	2.92181953892015	3.14976352212228	3.35589593983205	3.15431798225189
1552289_a_at	4.03041985404414	3.7649178072458	5.47027728184702	4.61089659822936	3.90309051741092	3.44519731930651	5.45759243238889	3.46020429073706	3.7861315742301	4.49861614768627	5.04711204811011	5.75087222207574
1552291_at	6.22020587344129	6.45516778110639	6.7892490038922	7.21255749339315	6.1550588052832	6.37139626307304	7.0944224234168	6.82945946407228	5.68414075395173	6.28617643800024	6.68938356190888	6.50060630242285
1552293_at	3.1698227976002	3.24286876226357	3.59707579433213	3.34043704415809	3.26760599515528	2.92694059470802	3.43511873584264	3.04446043972935	3.37022713970743	3.28915207544774	3.15581409217271	3.35904490992515
1552295_a_at	6.8380995025647	7.18689179681607	7.13036834518904	6.91236922744523	7.12021086811901	6.8945025704042	7.18894501130461	7.54582872402695	6.81836841181735	7.31413706899486	7.48435992819271	7.23554776159587
1552296_at	2.75380353927868	2.67813770703362	2.68650213959848	2.80943440354646	2.52813669523118	2.69577232389891	2.42283590830286	2.47387758848314	2.76497178448123	2.51502644646301	2.49364075978072	2.81137638162867
1552299_at	3.70770047718202	3.5240594696149	3.57247526453771	3.67770856157845	3.57439055451911	3.17925875556839	3.93782999864915	3.59893196768751	3.65465107468895	4.09902709350338	3.56943191911694	3.50392504505266
1552301_a_at	4.91706520355156	4.81817864719413	4.70599091331992	4.18300015523429	4.77348583094098	4.39738218619059	4.20366405195629	3.97915337781405	5.03048018247947	5.05971214130861	4.62689295808311	4.12440560948898
1552302_at	4.2255316536923	4.32210618353736	4.76027293470628	4.76027293470628	5.62252298772089	5.24423220336141	4.90726883205912	5.76862325801125	3.78599026695535	4.56288495441444	4.96274370070892	4.81376718280581
1552303_a_at	5.45997527760866	5.39143720265974	5.81936866339891	5.94735043796684	6.50805753383456	6.38874669853631	5.89184274250669	6.63622906215945	5.13670490047404	5.88401618927931	5.94214999464676	5.99695783643964
1552304_at	2.70758703519795	2.80017674346716	3.31461243528998	3.70244899269148	2.6165334909768	2.52397972496527	3.19762923116052	3.29914655261445	2.61160961101959	2.14338506970435	3.68597369720669	3.53271948140595
1552306_at	4.2731388587482	3.50831128771999	4.7583749381372	5.10748282294972	3.0084570364274	3.5393065997229	4.80882996230418	4.4782399991058	3.8969338927382	2.90273786104778	3.84547071734607	4.88556171150615
1552307_a_at	5.48783983931996	5.82808259714929	5.67444968491097	5.73063770701389	5.82476783087896	5.71530888206031	5.88569286895294	5.20349065142312	6.1126562081429	5.93898949229255	5.46251169161975	5.82582765747698
1552309_a_at	9.53785071491538	8.82248149670749	8.86778787174449	9.47458254398249	9.27027039813962	8.34424385786366	9.00954459235535	8.86249806718669	9.48123927179897	9.81749284393516	8.71945715907091	8.31781782214466
1552310_at	7.80774768562302	7.5223209275958	7.40317960191203	7.64837809239547	7.81549944286105	7.81489301938552	7.31056263403656	7.219023912382	7.90664279638219	7.87610710501165	7.46621052356147	7.38878961413282
1552311_a_at	5.73332326293154	5.87268132816142	5.73919815340428	5.44673488278848	5.72920692611629	5.63015866978385	5.68131550185026	6.00510606029049	5.92943348848737	5.62009518183146	5.5394443070069	5.71775991867344
1552312_a_at	5.33189876000682	5.29142258938131	6.63167114714358	6.50354989854341	5.61290317480952	5.50440193268619	6.79686263389265	6.7870155760723	5.07653173924651	6.05399061736821	6.61252918243697	6.41114301937375
1552314_a_at	3.53830569669581	3.55831065702063	4.10807015810757	3.79182817642178	3.80737679681955	3.75260574258655	3.69583009603991	3.40164874830587	3.11584589514227	3.59707579433213	3.45522322277399	3.56596891334336
1552315_at	3.16219761080619	3.02456708843046	3.32454697209332	3.47362235390472	3.05533374461704	2.76366575133784	3.32699331385402	3.07034071604758	3.34126234299516	3.31729880478588	3.403176634722	3.47043855592476
1552316_a_at	2.00149915545766	2.04228452405695	1.99249964639589	2.0572914954875	1.87186954475922	2.04228452405695	2.04499066501189	2.02131745077914	2.18306943949148	1.95330087568457	2.03691978952742	1.87186954475922
1552318_at	2.33260118480405	2.2481583633026	2.36434590127202	2.17051152752523	2.22786232389953	2.13536191677369	2.17051152752523	2.04499066501189	2.16130532391576	2.34082097082513	2.36939919253171	2.23785684691052
1552319_a_at	3.35322230132393	3.29196534063933	3.37490352805505	3.14734308987574	3.08175358171394	3.21769372681491	3.35152753435534	3.50444135891357	3.40092285280196	3.29296482957551	3.27177674838009	3.31767546859264
1552320_a_at	1.86298894285076	1.95532001559707	2.19355088477204	1.852737202948	1.8712248455646	1.80253499217041	2.01015278949962	1.62718273815461	1.83084611321803	1.71608985274029	1.9919483844949	1.79157225404837
1552321_a_at	1.70032895103163	1.974776100246	2.43594232056659	2.10781048563387	2.03086947674073	1.94177333005012	2.05506207955517	2.20582425833648	2.09513839508885	1.72517488632172	1.99923637202303	2.04587644817128
1552322_at	1.94770147368852	1.74014210323325	1.90071671481713	1.6860166810876	1.84048635096889	2.06082939618302	1.87320569529116	1.65123498864757	1.81508670291323	1.93462644676294	1.72918429231503	2.13341060159855
1552323_s_at	3.34909484924213	3.20556647776798	3.13998496931423	2.72839205420105	2.68700226047891	3.07436860288143	3.00117471799377	2.81869020214881	3.11748143737485	2.8386587698088	2.49364075978072	3.08015438669051
1552325_at	1.76540649891148	1.65523788231485	1.7790409389761	1.97593314061955	1.92978078523154	1.73751188231489	1.7790409389761	1.792269290551	1.7643456295045	1.59821579604409	1.75585601616397	1.80035891126462
1552326_a_at	2.57629007748253	2.60454683773991	3.04015812222505	3.32049319044804	3.02050134239551	2.73624711059744	2.78964221316821	3.159533443711	2.49380856612601	2.98491285482026	3.11093918894086	3.14182786635839
1552327_at	3.19464017593445	3.13484802897643	2.15240060126334	2.13356086819892	2.42085874608744	2.1734006439485	1.93332964780414	2.12173913775651	3.37368864905051	3.35551827326996	2.20401657699969	2.24467506678214
1552329_at	5.58316194853882	5.19039666667953	5.15380203784244	5.20358949791511	4.26999997046219	4.4306380585909	4.38003870869008	4.04125122143522	5.84264094890357	5.65234247638756	4.86295227920863	5.08212712362543
1552330_at	5.90977667326947	6.09463734706011	5.57219350979187	5.90528471741316	6.32230883605436	5.99395104585714	5.90327734678908	6.03505059232799	6.0084278062325	6.28033829886252	6.16800348741593	6.00676868488482
1552332_at	6.46400676587646	7.33415987112238	6.94173137342691	7.58754513062585	7.42220426672083	7.09003208811817	7.25648129328627	7.0666062287907	6.42619160507985	6.65576814453167	7.60695606920348	7.45913904820481
1552334_at	5.91187912630663	6.92585259499129	5.98500385834683	6.65648582489374	7.07370547048017	6.68887395627972	6.23272784781675	6.19042100141439	5.57166610691933	6.06400048903786	6.62582756843964	6.75380068620535
1552335_at	4.08660699850245	4.15395252502177	4.86786834906583	4.90152499490408	3.91376415267814	3.98245741893039	4.34013715890085	4.28154633209184	4.11934880248393	3.74704160539805	4.15121330180513	4.22088883863189
1552337_s_at	2.90228552401361	3.02195612986794	2.69381196137384	2.98597777433403	2.58147667338214	2.6837099636713	2.53618172728661	2.69866541396591	2.69381196137384	2.82595602026343	3.04548247868711	2.38970064215988
1552338_at	3.01077966026442	2.83838938765322	3.16455494044864	3.80233170680549	3.04571435512135	2.58742381123068	3.25339076411021	3.24832673742417	2.71996534273089	3.40979259274777	3.73270579214301	3.3125644124944
1552340_at	3.70324948525587	3.66727280028431	4.06548902718836	3.75982656629583	3.84653857823654	3.48294158055689	3.64039224066429	3.31343293889279	3.67458512583696	3.58470858452466	3.95964588784592	3.57282927904083
1552343_s_at	3.4221901680457	3.2293170176188	3.09830458417796	3.07936271680165	3.15402431177488	3.68066565745887	2.67931108841973	2.93227042549449	3.1796103863751	2.84775730164271	2.93101776209609	2.79696193882259
1552344_s_at	6.30095217040859	6.52643273568122	6.96380539656202	7.06379697086596	6.53894106481964	6.68747285742299	7.0988060893949	7.19891019825498	6.47965150093589	6.71396063686623	6.9225665663572	6.95439548368497
1552347_at	6.04943920357991	5.9565144031759	5.6114886831244	6.11359739167431	6.26232863440221	6.67265988663736	5.17893795302418	5.54483311445096	6.1708724141649	5.90435247128759	5.52632944886339	5.74149604587287
1552348_at	3.96363055653364	3.8631417255311	4.01295081150486	3.90671269837172	4.03063706522067	3.85332959126653	3.98816664265943	4.05662690850788	4.25431817572226	4.03856170840334	3.80733791567962	4.00613857326699
1552349_a_at	3.26238179959466	3.22364193704045	3.29142239431441	2.93383843645739	3.19868082747697	3.08501903284065	3.08208577654327	3.29845363979008	3.28655455706893	3.23742069003117	3.44188013699842	3.19587689016944
1552354_at	3.01689773679523	3.13622701464277	3.13766271876828	3.08953169562686	2.96195555761643	3.01492959815511	3.43511873584264	2.97305068234522	3.1005763192562	3.27801791908499	3.38374611060525	3.15123398607331
1552355_s_at	3.74067588838271	3.70439665998334	3.68569353793608	3.72047246255608	3.74950940661231	3.53973378441963	3.67308207396687	3.71107310646755	3.75456563692793	3.87194288980811	3.78336616152308	3.86611943954081
1552359_at	1.66086404785102	1.974776100246	1.89628710850981	2.32507027912048	1.78666149824886	1.5343717795177	2.17040682913079	1.68697790233213	1.79796225173117	1.94001440981649	1.77053148231594	1.90756956130727
1552360_a_at	4.71520396506005	4.73644460448955	4.55593946957354	4.76371434805177	4.64295853228352	4.76918087007718	4.40558356394196	3.92577714214321	4.49999114404872	4.05585833282647	4.46927646370004	4.28274617962858
1552362_a_at	2.52118541630281	2.41559277889475	2.69047777710506	2.5208701344314	2.37107617345618	3.01185248998956	2.25892206903086	2.34853277869222	2.72878075963981	2.4084676501298	2.42982889751518	2.29414998516545
1552364_s_at	3.89755304238713	3.7649178072458	4.05034233194936	4.07365474273859	3.97338080120216	3.35144612400952	4.12118259997813	3.83088733883412	3.84940735628561	4.19569300875968	4.5840366176268	4.3727502044694
1552365_at	4.35317604692462	3.43264971806122	2.87583953459912	4.17766327573826	5.25399298240812	2.6718456416934	2.6718456416934	7.63043034850929	7.93618865638338	8.75000622761291	3.22169591899258	3.24846775287473
1552367_a_at	3.96928817402323	3.17279153420451	3.02280778454	3.81353125565523	4.04004152112982	2.83574058261985	3.03018383516943	6.40623019447453	7.05752681238921	8.0514341794574	3.20707794661948	3.17279153420451
1552368_at	1.73697153154928	1.91871764724439	1.91871764724439	1.90374985336118	2.08060642013793	1.84444929375544	2.01724732691736	1.92935866798864	1.8736063623295	1.95319759649128	1.78229498862812	1.81695206145264
1552370_at	6.67850847044493	6.52262372438665	6.63334312027332	6.74015256463744	6.09509573312982	5.31650482428992	6.31990203613109	6.25835596313159	6.51469081019009	6.3034940702658	5.52257201287797	6.02363102765663
1552372_at	1.59328432624804	1.65523788231485	1.62684853249757	1.52696145986348	1.56262698032537	1.54020197373198	1.61250759575525	1.57039425446286	1.57807157508999	1.48803976828792	1.45128294730918	1.921567061172
1552373_s_at	2.01701687083273	1.7453847593559	1.86816666560507	2.31608459163441	1.82730647815711	1.94053621862617	1.94240064834296	2.0218404251085	1.96624097088565	1.94587117769473	1.9349082938351	2.20656657894479
1552375_at	4.46709123123351	4.29235437834522	4.51625194805001	4.11670340313387	3.91320168352005	4.09010657821861	4.62794991636016	4.06198704800352	4.40393251229661	4.21908739446886	4.30814128437181	4.62235902406057
1552377_s_at	5.54766149078259	5.65414694613598	5.7040805869449	5.47572307508609	5.66891561818481	5.37105134427724	5.45739601270494	5.79765173514354	5.63176515749391	5.75282245404795	5.75357964200937	5.91977706366493
1552378_s_at	4.61851879861774	4.32113776177888	4.74803156657595	4.70981285799382	4.57563107604911	4.56290170291534	5.20234887061676	5.1806159480602	4.38029103736668	4.78305947356397	4.83654323538528	4.94100304551852
1552379_at	1.63901488875526	1.82336189978683	1.66029341406834	1.55080974933883	1.61436405553552	1.71506671107351	1.5772951065433	1.54465115637289	1.61436405553552	1.56572947259509	1.49642891978318	1.55930017575093
1552381_at	2.0391539852009	2.03451200866487	2.15215947071353	2.27989542405705	2.41092792487315	2.35903778754896	1.99677575363583	2.06545198292971	2.11769789444915	2.60953688973953	2.13283174469653	2.23474424556786
1552383_at	4.89190960534027	4.92478381599761	5.15187226926266	4.97916666274216	4.8876521820968	4.98166487680751	5.00638382767323	5.05519745519833	4.98173109215025	4.69053552738083	4.78347857858251	4.82116858985933
1552384_a_at	2.66953254227044	2.96952133894469	3.43765843220281	2.94740672607377	2.83653686252215	2.7006913296709	3.15118365776757	2.94740672607377	2.71292530030326	2.95058922672276	2.90781041853696	2.8947231352863
1552386_at	1.5231868019005	1.68994807051706	1.7487003048136	1.76796412079376	1.6762697774485	1.67728469291458	1.72491909267532	1.74657712531336	1.56355704547695	1.63734808587294	1.62581304604995	1.77106527772488
1552388_at	4.64755663785922	4.78500998647549	5.51884722420369	4.8418197366297	4.61684588589456	4.51654667833637	4.67046172051369	4.51660050111166	4.31131360903426	4.43178126266918	4.57812654144994	4.5852151390813
1552389_at	1.94001440981649	2.03923053009289	2.15457569042131	2.54823690377097	2.06139355816844	1.94420483086749	1.96529340713505	1.96529340713505	1.94630375916315	2.14503022692803	1.98434799788607	1.90615772124814
1552390_a_at	1.92861058283703	1.89695088867763	2.12744969711204	2.16564748076094	1.82009998362129	1.83914880581342	1.46936121279577	1.83890196056034	2.01000070211573	1.95051568554147	1.95330739824269	1.89105139766969
1552391_at	2.66150908304076	2.67264356109565	2.56401355032181	2.71133093700581	2.47993093471512	2.30652359430906	2.76430501743018	2.7084134960984	2.57803257598827	2.6385153641423	2.90705194113097	2.6366256291981
1552393_at	1.85108300204765	1.90833879501244	1.91567203727459	1.88714853916155	1.82336189978683	2.25848590316119	1.96205226921969	1.90833879501244	1.91767603623028	2.13894638066975	1.90015292496436	2.19663049918731
1552394_a_at	1.77815597200541	1.6694281364541	1.41672049495942	1.7487003048136	1.71980849770011	1.61727322625518	1.5772951065433	1.54160231288422	1.64697774483351	1.72046783457517	1.76414726657792	1.95408261831183
1552395_at	5.87065993663153	5.72382930695427	5.69646593315911	5.49609267700971	5.83987530550519	5.83735007047763	5.42663615324064	5.53892935034102	5.86298289321206	5.9414003545817	5.59951134158084	5.63510919403435
1552396_at	3.47655289910016	3.38827969808474	3.42797363628652	3.34010548446192	3.68851413177593	3.36563461818624	3.67555169555556	3.75289226155899	3.50801483934061	3.538859107257	3.69102807453055	3.3575505905605
1552398_a_at	1.92824072110069	1.9630024115302	1.93416057341098	2.04052422418358	2.11299547393183	1.97872906253975	2.25814028861802	2.00315701122662	2.00074221062279	1.96625847361534	2.06032468272984	2.03810942357976
1552399_a_at	2.16358290612584	2.30486822655674	2.42688761106437	2.50024728020419	2.38332367762494	2.135308557888	2.23739692962905	2.21465244347943	2.47007296294663	2.43650803637114	2.34938055523853	2.28334192513275
1552400_a_at	2.9929544409913	2.93773944605091	2.77261934483742	3.35832071431036	3.02877899556955	2.89604851041315	3.22682408735196	3.05990745529194	3.26891982774909	3.14746478068661	3.14404831432868	2.83373328368827
1552401_a_at	2.60989629443332	2.58507147661989	2.24249554891045	2.43373298109607	2.31484768059763	2.38090195678261	2.32767543286184	2.23739692962906	2.60989629443332	2.36847303289149	2.60989629443332	2.60986193063995
1552402_at	2.87703075381714	2.75751691164193	2.6986654139659	2.6735842882171	2.79122463289562	2.73612862176071	3.07251705437195	2.6434519656531	2.91001032926174	2.94832751908406	2.76677894000822	2.5900741393012
1552405_at	2.90355540317553	2.84735605605907	3.27119852585606	2.8153502637591	2.80754435937623	2.60794306905952	3.29111044332913	2.91524930147298	2.68767071297051	3.29254689489677	2.99882448944155	2.80721442363726
1552408_at	2.00283924537839	2.06309660936849	2.22786232389953	2.22502979644499	2.15617461509923	2.30602634005876	2.27591851314466	2.32198302863701	2.3196247114373	2.20650107651415	2.28536068690066	2.241517733903
1552409_a_at	4.55714896165381	4.91952622704066	4.72077972367367	4.79854793517121	4.80060240496111	4.87528983622954	4.98047867697175	4.85404158237724	4.94912564128266	4.80531914057996	4.88184643459746	5.04504482873373
1552410_at	3.39196296563456	3.64318971332189	3.84750350116384	3.18120804834314	3.66083001901157	3.33309885798617	3.70332069403616	3.50727215269568	3.23955119180829	3.61478400959236	3.56729993675016	3.62324983952499
1552411_at	5.42821045366595	6.04758053683022	5.98958572241604	5.37562192883424	5.546352101498	5.4493913273229	5.65993436833935	5.63654522869585	5.37028857637269	5.74256602203975	5.721445807498	5.72273887583288
1552412_a_at	2.22786232389953	2.69220274926055	2.63145433678504	2.45830896611601	2.44661481700291	2.37010382669958	2.59954906449658	2.43964767833529	2.43964767833529	2.487171742843	2.54260873855098	2.45069742423467
1552414_at	2.22420632014977	2.28532975357392	2.24487852097003	1.94413685185632	2.34017472942079	1.9775991368569	2.26088845217338	2.28299561250993	2.36932396363569	2.41633981985902	2.5392394426616	2.27203519737619
1552415_a_at	2.71370470776378	2.65199775955162	2.89582351598305	2.78783051754353	2.77699290311425	2.93908137260795	3.01820662262748	3.09671508514796	2.87213992078742	2.81605134962254	2.95411041446095	2.84975243296472
1552417_a_at	5.57858979858024	5.47425915907353	6.13187952889586	6.10855268957184	4.83389746895176	5.54483311445096	6.26240654460401	5.93326699291235	5.29051300300106	5.60929948621172	5.6038676526021	5.68356573936571
1552418_at	3.62662260806538	3.8371180130367	3.97003588507889	3.75622903865451	3.88185566561853	3.82164061340051	4.11494407368925	3.83711209937428	3.81996740391431	3.74770265639896	4.02341984355324	3.9383245075266
1552419_s_at	3.78542730255968	3.78542730255968	3.92877212484995	3.54815240391136	3.7649178072458	3.78323944552427	3.91031876710185	3.89087825868811	3.78105158848887	4.15429681929021	3.72323084878313	3.63297838016305
1552421_a_at	2.01613800317318	2.1576320737621	2.20327053994377	2.01613800317318	2.22786232389953	2.04130897652116	1.99364563814697	1.92431543705186	2.00366057312005	2.13022721004638	2.37971401458375	2.15336654550217
1552422_at	3.1508235615478	3.72170451830862	3.38639576558426	3.42746472131027	3.67834226813871	3.35082470240693	3.84541713753608	3.18548159092626	3.76931661125046	4.72891405591556	3.35895262292015	3.31530747535017
1552423_at	3.94569930411123	3.54301596149228	3.60437643198786	3.51959221229347	3.54223944230707	3.63717155446458	3.47110977269748	3.60191943476355	3.45664618619988	3.56486154995539	3.50286518993489	3.5262889391337
1552424_at	2.31417745846832	2.16775114525835	2.34337163155162	2.15337347202571	2.23643158534815	2.1860667510053	2.04499066501189	1.9691469217512	2.12690984235237	2.81722975694419	2.05405583717602	2.14277760501568
1552425_a_at	2.70984606820134	2.66921797053271	2.89203999689812	2.85003690137237	2.76785219384638	2.68845608971003	2.85762402828725	3.2282942967963	2.73373156586681	3.25296120290097	2.75264777309185	2.84418231747942
1552426_a_at	9.55110432617316	9.43312654693191	9.314770191397	9.32332080338685	9.22776966103839	9.17926098173092	9.2759245665093	9.3374794832417	9.45939212698513	9.48155013826571	9.19985429231022	9.13924258811511
1552427_at	3.48261700103962	3.52454033594929	3.62021436724496	3.76055283850129	3.23248104087937	3.63854077556928	3.44659756017774	3.37161635486177	3.99621229598682	3.23248104087937	3.44422744913702	3.6709435323504
1552430_at	1.80573564585186	1.71734797966602	2.16810379738512	1.77201770597011	1.44907590772251	1.50900539684654	1.88847740137196	1.69695734251	2.41232200755228	1.7292375321717	1.62367275126454	1.89533103637423
1552432_at	4.70582313186137	4.53629043519587	4.57342766431502	4.41123037497095	4.59723325254443	4.56974472443756	4.66134492263833	4.63407489944845	4.56978194799682	4.56456413515336	4.78136758679439	4.51348830240846
1552436_a_at	3.97084969487177	4.11426125546309	4.15350668825251	4.08192173177871	4.06603053487591	4.06223654656415	4.24307689683867	4.22133532058434	4.16591844193187	4.07398029829914	4.19119598820829	3.98458558270938
1552438_a_at	2.081229217073	2.2832310495786	2.37596164511029	2.08542414173121	2.12500909307801	2.09084216653631	2.29595680028614	2.19906753366024	2.15535660074808	2.2350299730459	2.02581453696155	2.47811436108576
1552439_s_at	1.61436405553552	1.66420049749133	1.7487003048136	1.5127315074236	1.57813729113508	1.73369333338306	1.75766291999008	1.57275994611589	1.70187057996025	1.66219144391762	1.85051966156902	1.63907469455265
1552440_at	2.30308416188704	2.42241343973457	2.52786891216494	2.66793323513535	2.48478379300732	2.31596996612334	2.50228759843706	2.40574756697726	2.48668235808268	2.30308416188704	2.50806798687059	2.75617979714568
1552445_a_at	1.45209838175244	1.67179152548586	1.92585193110973	1.64931158374345	1.8658951069485	1.77374794470179	2.03849247787968	1.807689181984	1.75438981717579	1.9709882609042	1.99843901524275	1.8997685460186
1552448_a_at	2.00934386243175	2.12574081979854	2.21085707748348	2.11899183867691	2.1100156280623	2.11851264255906	1.95886005240221	2.12439330129493	1.8452825394812	2.07109393648673	2.15606259483629	2.10240408618096
1552449_a_at	2.23478930306521	2.05191764417757	2.37927869185776	2.37426245338727	2.35222925445282	2.23739692962905	2.34347168806628	2.12876278280092	2.41710226951551	2.48289063160527	2.80302109290879	2.35038460353419
1552450_a_at	3.52053417222965	3.6835049103088	3.45463631844242	3.39483038576167	3.54342099606795	3.44242599890047	3.89262529891442	3.18382754029307	3.48780411704253	3.51524452748405	3.41008301279292	3.27991636219342
1552452_at	2.11405626297438	1.91488266399859	2.04261702368761	2.13367970255218	2.24438877895134	2.05428894282423	1.92162821536737	2.18073010205678	1.91488266399859	2.18960045708626	1.94001440981649	2.0668804470423
1552453_a_at	2.38647517486252	2.135308557888	2.4283278413306	2.3403321595619	2.31884417660109	2.17328727731963	2.37085492478961	2.36180888253857	2.4415779330646	2.46724236383523	2.28271505356569	2.12372732149541
1552455_at	2.89649051006858	3.35331864577059	2.1298255500787	2.36310601035053	2.96743015761064	2.42639194235171	2.62083519490128	2.21438407748045	2.96973095866504	2.1492847412584	2.33465100181666	2.17501422613439
1552456_a_at	3.18012468455988	3.30674429492664	3.28483919222219	3.45536400579812	3.20436861588228	3.1037397552549	3.20436861588228	3.05761097423897	3.08462980845228	3.32636552558954	3.36942460031786	3.55366003178918
1552457_a_at	4.65297735004136	4.86581672921002	3.7324596646808	4.22029100245268	4.37827058006888	5.90923354105604	4.80855706244625	2.80469940163602	4.59968998872762	5.6662048816588	4.80324799130457	5.34303650441729
1552458_at	2.05670771081893	2.2562091315996	1.94981678707143	2.09787289829614	2.34956093209451	2.0822156135379	1.87090658302921	2.13653682742843	2.32416128403885	2.25677244727714	2.2562091315996	2.17949192367755
1552459_a_at	3.33510568588683	3.61530874938315	3.5309586169786	3.6068092807806	3.76034635414147	3.54574381647385	3.18821859121343	3.43696551313199	3.70786251539468	3.74674447833205	3.32294670297252	3.25808220415251
1552461_at	1.70445935705055	1.78203737927038	1.49120079398532	1.7487003048136	1.50369133174815	1.70449586082935	1.94899177192197	1.4755581202584	1.76531327736822	1.84659850500215	1.7315108739232	1.75615000400234
1552463_at	2.0457345350911	1.97070544932463	2.42171840783691	2.04967803127697	2.22341128724394	2.1073436954602	2.24374500842819	2.07716655938385	2.28114044816663	2.02844656988928	2.38205556674105	2.37959124883353
1552466_x_at	1.81333182898698	1.89835620894677	2.14380263719187	1.97952934072731	2.00356206551386	2.18123881766669	2.74668637392801	4.03499699884102	1.78120585053971	1.83914880581342	2.81112524490897	1.63907469455265
1552467_at	4.99590310746798	4.99165353721105	4.95527006431919	4.93202163032012	4.83116846246153	4.93037814919534	4.79935327610073	4.82245842878848	5.05464877167244	5.07708390339235	5.09952902570152	5.0237553921879
1552468_a_at	3.42222813894902	3.50278089687585	3.5279871390353	3.47362235390472	3.5778629336687	3.37543188990655	3.3594308584107	3.44118820611436	3.30907907526747	3.51322382854346	3.57550600116732	3.43295762316401
1552470_a_at	3.59044645116976	3.05431920565906	3.94813357525822	4.01992380877255	3.46453810030666	3.93872245999294	4.23242889718787	3.76719127359733	3.01938905868255	3.03650428188475	3.87786374032617	4.15187468196926
1552472_a_at	5.53962044238599	5.29239651327338	5.60321342499551	5.67562726287806	5.3925945685726	5.30771021001434	5.94108235554958	5.48912684037047	5.17746711542922	5.30821261431405	5.23140162666676	5.5700166767671
1552473_at	6.45977732571964	6.83642214059251	6.55100196815442	6.53860622655056	6.76398581003033	6.54461671055722	6.28107846079855	6.53498602217154	6.67153583035645	6.58145043496923	6.57721820680326	6.33805767452266
1552474_a_at	6.79527005124127	6.77523962203069	6.48495657993553	6.89445624055072	6.89400830024767	6.62345907900098	6.12759732586294	6.09034811548265	7.0986087824066	6.9246324317081	6.34643763042402	6.17702847342455
1552476_s_at	3.23341819689723	3.26551861216899	3.27492837431197	3.06801659391011	3.34330598503969	3.04407867754311	3.48553106519923	3.09366954914644	2.96860092792722	3.47362235390472	3.56520646889472	3.49840494173487
1552477_a_at	1.90602638280835	2.10376120253816	2.22670965821672	2.09787289829614	2.02468379998325	2.09653302529869	2.04064357746764	1.8665012785983	1.84498887840629	1.93894862167777	1.94001440981649	2.20386201189665
1552478_a_at	1.85096287261268	2.00164414901802	2.03776248777242	1.88361801334981	2.04862499226266	2.23739692962906	2.1538205658212	2.06573941484727	1.96256572918023	1.84855861885782	2.25490031324278	2.17414672236225
1552480_s_at	1.39628985757388	1.58818373217265	1.5772951065433	1.56837275905727	1.47313374459453	1.69790693620221	1.59586128716415	1.5020186184347	1.83130205880457	1.51709488965465	1.67199133504818	1.66332199386797
1552481_s_at	5.59459747350506	5.40397738828742	4.78856135801569	4.81106563060711	5.31469882399356	5.43735382707332	4.9156103465632	4.93264352055206	5.12634319062512	6.05795694221725	4.96913617060176	4.66300349186546
1552482_at	2.72842906996377	2.52210799353033	2.17017826315605	2.43642195837973	2.99799622849297	2.97011117138678	2.2987075899937	2.78330675624166	2.64523741386749	2.75578291506378	2.63846606751879	2.53711496496087
1552484_at	4.99112126508451	5.25107214583444	5.03781839405632	5.0341539340474	4.62367995607474	5.06536800696594	4.96635424723001	5.07038606065763	5.06058452308578	5.20195975998948	5.13976174629016	5.00807498974077
1552485_at	8.55859146981958	7.81345086079407	8.61070337995449	8.97967449532746	8.05709213278481	6.64385485718395	8.10349143864696	8.84256334244545	8.65835964007881	9.11048580817306	8.6022127067793	8.12639827875379
1552486_s_at	8.1793713619734	7.25790018590333	8.34837243556235	8.56906344107901	7.04126577836011	6.1593944644881	7.40386347145959	8.49557383068401	8.38115854946395	8.46355020872968	8.15268185656405	7.76994746375198
1552487_a_at	6.71374367165418	5.20715264272662	6.6806159944711	6.56360397828402	4.52823124584769	5.20921865008411	8.28448036290501	7.53692118452171	6.0360507821102	6.72187968330177	6.22717919989906	6.96049554377472
1552489_s_at	4.68483354378283	7.38443044795563	4.64655820942729	5.78771265972919	5.82469992657195	6.45148452021726	4.16498335612248	5.52982548613774	5.02717317149938	4.67308275128548	4.98374595194111	4.46971376965356
1552490_at	3.24750568655869	3.16243539123049	3.23807008621037	3.14744607015468	2.78752527454674	3.02244232628779	3.25086860436921	3.1165483250117	2.83304020826451	2.76422744565971	2.67027023652074	3.21501453137974
1552491_at	3.48033037993938	3.83284150116737	3.61705818603899	3.78191990177931	3.72509911915444	3.72941745997129	3.73266224376875	3.86969207877301	3.47309302086059	3.61006803907875	3.88708088765284	3.86072150952689
1552493_s_at	3.63877711775954	3.70450374416575	3.64298662138598	3.59726255783406	3.5243035247523	3.56146768289435	3.44592631773124	3.54105821912394	3.58163387509904	3.57057950625196	3.60719174644627	3.87026441701455
1552494_at	3.29587664154253	3.42782062548097	3.45188231272306	3.47378741542751	3.26919210633875	3.26185366044884	3.54470284228049	3.45323887894848	3.51148805444966	3.48394751926644	3.43832826338345	3.621780704567
1552496_a_at	2.84417404534432	2.86321796433829	3.47140917711311	2.59144975144094	2.70145649563033	2.60920963738774	2.80884292859798	3.00798095670572	2.48254325643183	2.71828988689996	2.92908296076914	3.21821766037582
1552497_a_at	3.6233789337139	3.53924396517081	3.77450023717476	3.35438344070024	3.97162874515559	3.18021439140047	3.89288150841213	3.62036231550343	3.75648678535201	3.66349030361363	3.58108180773825	3.65195060466842
1552498_at	3.92202089797313	4.0273584573476	3.82029165132083	3.40873286693677	4.0337394219511	3.61740962477795	3.87530667149125	3.55296837050717	3.71163265761307	3.70349814098106	3.63425986143418	3.56204941737758
1552499_a_at	2.97535818430822	3.19313641724425	2.87879534203035	3.05633702360472	3.09391511615962	3.17697322948205	3.12327333721485	2.88774754180383	3.16758921918369	3.2805478661093	3.13825388503743	3.25141854476411
1552501_a_at	4.36965767822703	4.5906698067453	4.35213929174091	4.17548427726057	4.51118741583971	4.07206023606449	4.39379746287843	4.66398278335607	4.52883543246181	4.56654301295865	4.94541930437647	4.36255720144512
1552502_s_at	2.04499066501189	3.42041064693134	5.42765157853256	5.13023050080035	5.12840900858367	4.14781213935034	4.05510487005291	5.13870326685226	2.10524980573851	2.46910568346239	4.35128849935733	5.34932855431651
1552503_at	3.66611135555667	4.20880063666819	4.20787714343102	4.03805579199421	3.94865726416314	3.29398397278832	3.99348965351577	3.8850591987855	3.64369361880056	3.99556530226209	4.09010778930638	3.57217831939312
1552504_a_at	2.43824473467839	2.62386651655612	2.82179553254788	2.43824473467839	2.80711213756707	2.55553490862697	2.81091364231193	2.60271762305407	2.40692587820735	2.77923827970512	2.67639559622251	2.60196141385167
1552506_at	2.7205701268084	2.68984398887828	2.83800039299676	2.13519726147743	2.87377611636236	2.32446641374609	2.80895806408325	2.24757145416174	2.57010540463468	3.18355508156242	2.44765446371163	2.35792162192884
1552507_at	4.96473893379902	2.76312225964115	4.74048194747416	5.48484663376911	3.7998335711944	3.4125020375002	4.38152191355053	4.12192419420727	4.11189837609636	5.31461790382379	4.12192419420727	3.88058155175732
1552508_at	7.4469662211205	5.15434195145587	6.53664395410824	6.99272508763304	5.01940234077224	4.31751576220073	6.24682138676145	5.63861157872355	6.06342991248286	7.31779962966007	5.20136006218557	4.61497982683632
1552509_a_at	2.04312152879159	2.15293557428145	2.17238450683022	2.1090829388273	1.93257277994935	1.68473622502688	2.2316610047975	2.07555846803012	1.83720373959495	1.773275292801	2.01365912377479	2.00193293228635
1552510_at	7.76174726383377	7.84967868057258	7.96821532750422	7.80743600955495	7.82908648146766	7.7094102496541	7.90799173641968	7.72174234168178	7.84967868057258	7.83347397830842	7.95638231684088	7.74231718039613
1552511_a_at	1.86414450066465	2.06078942619849	1.99848074994273	1.75432410282965	2.06049076056045	1.71844979848194	1.59067725223008	1.91203513949249	2.58988711062405	1.94116148271292	1.98767504863645	1.99555474348516
1552514_at	2.32467546323397	1.8013815483769	1.81061908327314	2.03135827025449	1.87246248204134	1.62692430807613	1.87264904334368	2.14523576364641	2.28301726236425	1.95432180605924	1.89717579812503	1.56488917326925
1552515_at	2.385877256274	2.33759892620545	2.40380034520649	2.58720735766302	2.41527139302637	2.33254674753148	2.45395851544627	2.22670149723532	2.05485330561117	2.34411554933772	2.72194282250728	2.49304346158214
1552516_a_at	2.64010447728645	2.29702457332162	3.0968113382863	2.70924305360137	2.59683403998341	2.70125321318615	2.91180192018213	2.73574547947823	2.47989623220925	2.55303956888117	2.67131699375994	2.51100180579471
1552518_s_at	2.66807143823744	2.68024087556343	2.73139240362458	3.03846407673485	2.40462969496284	2.81124427592522	2.73512221495125	2.95921013157876	2.65155402193259	2.65424608668515	2.72232524950242	2.81856117739809
1552519_at	4.19175909765772	4.21473487447241	3.62010451195531	4.00127059106271	4.33260680539665	4.13443289962	3.90849769716534	4.79231955626802	4.68987794256564	4.0415812514574	3.77586593904159	4.07052826994503
1552520_at	1.96766153476974	1.92715835395451	2.09143272784428	2.40767134279626	2.1997412587107	2.56448659136892	2.16868164052799	2.16245421122103	2.01158067908627	2.03434539124991	2.28559014870142	2.1030254911067
1552521_a_at	1.85510549439167	1.36153790857041	1.81281735808103	1.63646157197189	1.87122323866271	1.6252122193683	1.48900169766467	1.48359779841562	1.9210740892918	1.70613752873077	1.84557172031081	1.66938700917312
1552522_at	1.62703752526396	1.48900169766467	1.65504635937155	1.73999617218957	1.63907469455265	1.58157958855276	1.59107710601996	1.77062320762044	1.63211539211659	1.54265789697719	1.72182381450781	1.77426331213614
1552523_a_at	2.15034176898563	2.22919310390823	2.45370312710024	2.48371157116851	1.93784079560769	2.37525041478886	2.65443290019522	2.34362554608702	2.2777075117706	2.43551418034167	2.46171708294071	2.47733598104607
1552524_at	4.88775763589624	4.5902554299563	5.07395975083428	4.82021889884442	4.73183261864995	4.58773470092887	5.04848171256885	4.76856148030704	4.70126120149028	4.51829384747252	5.34897426123274	4.89610175674067
1552526_at	3.36539255071024	3.42671339000122	3.52473260508177	3.49536792835988	3.70474329804197	3.45132842822016	3.07226704325037	3.17732969803879	3.33501700251556	3.54601995344879	3.43306130652318	3.07556042100852
1552528_at	5.59450880706996	5.74060415680208	5.75639106282868	5.51598066385105	5.77771428534825	5.7232031242536	5.77938659525976	5.87462227952276	5.64377624090492	5.75639106282868	5.8597925181937	5.74421484636542
1552531_a_at	2.12704346202177	2.21339934986496	2.7931935265647	2.78326433795249	2.56567348723875	2.34897266384489	2.50836239733426	2.24790572921797	2.52425947247101	2.1050151288746	2.25389576638122	2.05338455048893
1552532_a_at	1.85933252959819	1.73369333338306	2.03776248777242	1.89802511675395	1.92547486830489	1.73738807363353	2.17891397975376	1.78285670174738	1.88655317672933	2.01816596255223	1.94001440981649	1.87201363521772
1552535_at	3.30889216500821	3.26492236393555	3.27234961933925	3.26995258802755	3.1745497435922	3.33360280402534	3.49317377795928	3.11666416843305	3.3143573182558	3.36135580415144	3.46015982864405	3.45402491741087
1552536_at	2.60135903321716	2.68426196334909	2.56279097918574	2.53568050509875	2.7589942082833	2.7828853962111	2.65903733002907	2.9627918422087	2.51935379513842	2.49250490377195	2.82762485561005	2.53551206076929
1552538_a_at	2.22786232389953	2.13436993500206	2.42380298940084	2.48105972060068	2.02962107609287	2.26822609825758	2.15966345132806	2.08822051850477	2.2671232022337	2.09433005253913	2.24123589652688	2.32907588809423
1552540_s_at	4.27378147185465	4.14140697035774	4.36798613486693	4.13626985978816	4.16013284400939	4.19584724184515	4.37450966510898	4.19390109883245	4.47008410278419	4.24512014373857	4.40720929442993	4.35683958517708
1552541_at	5.99412839968848	5.99683311622254	6.06501492543736	5.94128668646745	5.98337179389843	5.83911171896829	5.98492966587438	5.94595609237495	5.92527650108819	6.06280741420193	6.04586118928742	5.93898949229255
1552542_s_at	2.44454069185832	2.73126743999034	2.34367508785525	2.60297930263741	2.63022923415224	2.54228876981424	2.91896129425851	2.37726158882828	2.62132574381967	2.54278183457143	2.55791246249006	2.50596215173091
1552543_a_at	2.49364075978072	2.22786232389953	2.44751775876977	2.61892295704008	2.19082341992435	2.35374355138434	2.32017308098106	2.4667337624202	2.38731754188113	2.33223500663326	2.63792889000666	2.657481499548
1552544_at	3.00109289062422	2.81290349109577	2.89482266843626	2.72839205420105	2.72480915601647	2.74177645393773	2.6151962724231	2.91851752730751	2.66626903503066	2.90070181327349	3.00331107257572	2.81025331227367
1552546_a_at	3.42460060089267	4.57634901391139	3.95748645251367	4.29721341912565	4.12869584349381	5.23624693378648	5.54471786927349	5.66521623238292	3.58010849641087	3.65566286089315	4.72207317836482	4.75348152871477
1552548_at	1.99372305378277	2.23301898983781	2.47147264496281	1.99231062587689	2.3231826772854	2.394099322625	2.62277177253485	2.40897567108433	2.17467702532803	2.35339898620041	2.31938057819171	2.48782766154153
1552549_a_at	4.79209960101425	4.77324539893034	4.97057163149678	4.59366534253776	4.85543674008918	4.54038499996495	4.91443905356563	4.78349091173321	4.72814562619578	4.48388168199545	4.67262421442929	4.8337394192182
1552552_s_at	2.14500735614018	2.18063152528336	2.51597835171996	2.18143251945169	2.35719026426371	2.40343726967057	2.20429219636897	1.99755731666126	2.27688586252771	2.317671231127	2.51738417502998	2.61386818368395
1552553_a_at	2.15018901419421	2.02299948970163	2.15890667991047	2.27680408607328	2.19711858341157	2.26521042359015	2.16363043230566	1.94407636920703	2.22101174604345	2.54824679951169	2.41282284151566	2.23454243395725
1552554_a_at	2.12117847220522	2.05218066605258	2.11611456612876	2.33403317300958	2.35710035908392	2.36250967781329	2.20430456057027	2.25752726848328	2.3598231607096	2.21631808255009	2.20702736219594	2.46672596934487
1552555_at	4.17769636868307	4.19184677490938	4.48374323229217	4.44252899943878	4.37643432341732	4.09188989665515	4.45879163033542	4.33308446001809	4.25561309018094	4.40020409795848	4.67731414513063	4.34722921942512
1552557_a_at	2.99241543130131	2.29679177414254	2.45736638572642	2.74247959461874	2.39030489836017	2.78629805022054	2.48371157116851	2.21412121905488	2.47059042211027	2.40978493349721	2.39919880954188	2.02962107609287
1552558_a_at	4.98936608571774	5.15093181228852	5.20508859995017	4.94717163450691	4.85943571719929	4.87260401855911	5.19635624833952	5.12420614318931	4.67387501392218	5.13413811140572	4.90253426359044	4.82617594823851
1552559_a_at	2.68308604906359	3.15249108392305	2.99287749542379	2.80374255485803	2.99063700456772	2.94586576079989	3.20794354987815	3.26111411717207	2.97242195085973	2.91567838569286	3.03311429992049	2.83265367388619
1552562_at	3.93626388987552	3.67613929940027	3.91416375769313	3.83435412493626	3.46453810030666	3.52571103287772	3.770832359844	3.69701897930442	3.76171054234184	3.77988803492296	3.84324757539748	3.70713948746032
1552563_a_at	2.05475740446064	2.08133860276303	2.10290011258352	1.80176500001525	2.084936378744	2.0332905746498	2.00339582699148	1.96185193563011	1.91702234501704	2.20099824549029	1.83600615599659	1.88669513093735
1552564_at	2.24388893187676	2.51089303420811	2.49364075978072	2.54158306317815	2.47505150474822	2.6986654139659	2.43196766424251	2.48149988480528	2.52037157335878	2.06281350380415	2.18521267678938	2.45669785312102
1552566_at	2.41312752270834	2.71862524584711	2.88241262822462	2.9480818818241	2.60544001601798	2.58988711062405	2.32581362000482	2.63189671916778	2.61866836759288	2.77548907950462	2.84660562443314	2.5922331931423
1552568_at	3.55656294221769	3.75227042797087	3.76185535298688	3.75985182345865	3.45144211009696	3.57656429960925	3.83476180845966	3.85843333789405	3.61726772947889	3.54937629282717	4.00625921461918	3.74769245268172
1552569_a_at	3.04601935576455	3.89358990239178	3.96244029887561	3.90688002754764	3.47366101225371	3.47111480581186	3.92775150732935	4.16071357821298	3.78486090698597	4.045398969378	3.99234146346907	3.92434068887029
1552570_at	2.82611677445658	2.77532005950665	2.8562398013335	2.69970583535469	2.88933761665974	2.71414396055694	2.74633039398242	2.82770968245002	2.9643157454718	2.99642402928307	2.88637405073667	2.88947422977508
1552572_a_at	2.13166091746396	2.00629855959311	2.01033743618256	2.125297949886	2.00402549466872	2.18473399547116	2.28439084230474	1.71579134351229	2.37295244291013	2.0715318059471	2.12828912190267	2.09218033982972
1552573_s_at	4.40558356394196	3.83456549735222	3.85964784246912	3.83009382293014	3.3664243278266	3.95876500317647	3.61464318148846	3.75637333587107	4.25462687309997	3.88155294517357	3.75420769556865	3.71584510221123
1552575_a_at	2.23708615985485	2.50201912651099	2.24441716327896	1.97828273020371	2.08738469397047	2.04278633630273	2.17483015928185	2.08779722321594	2.25200534890314	2.13022900690004	2.3957341018848	2.45522052573956
1552576_at	3.5496066138824	3.33799290400077	3.4538201437526	3.66545913244166	3.67686295042867	3.13100475492899	3.42208541577211	3.44636878449106	3.59763171273338	3.57117533989129	3.36510061043452	3.35567751686862
1552578_a_at	1.60783537162876	1.7281798656803	1.91169802663055	1.77195554874804	1.73369333338306	1.75866764687359	1.73253989662429	1.69080605560988	1.63799152451842	1.71974595529803	1.75232959771638	1.79784837161607
1552579_a_at	3.6793570397548	2.94743790582713	3.69799399830664	3.70838466499155	3.58010849641087	2.8699898139203	4.12320460065308	4.48998131497898	3.33501700251556	4.06581697241242	3.72429103815286	3.28380842194831
1552580_at	3.02788343695019	3.00970223996003	3.4618853145188	3.2136683407753	2.9040147581649	3.16412443132329	3.14521029836056	3.1467798244751	3.0013035244244	3.2136683407753	3.31530747535017	3.3645965482593
1552582_at	2.1736644394592	2.21996949179956	1.94942937003142	1.9800436039158	2.08004300232893	1.94942937003142	1.9089127658907	1.99458737370368	2.13029493107149	2.06281350380415	2.36401364292229	2.02962107609287
1552583_s_at	2.04949024775354	2.33313493673137	2.50073113909336	2.45694902544171	2.456369465855	2.08256914204702	2.19929282154657	2.13288349347665	2.11893842070469	2.21359145582679	2.34987637053061	2.1497916343027
1552584_at	2.35828892296464	2.52308462601246	2.79458095905356	2.44024261158224	2.12690984235237	2.42424631543685	2.48371157116851	2.54648072471538	2.44237230727952	2.24740910983563	2.3715176711992	2.4326310697009
1552585_s_at	1.79567546363854	2.02744450354399	1.93225914433749	1.96617753129861	1.659492265649	1.82263353407654	1.82999184440798	2.05477735032796	1.77343434762971	2.22788431147214	2.15307663016362	2.12883809644852
1552586_at	3.14294244834791	3.40728092224369	3.62135954039947	3.34577259989661	3.61807923270102	3.27917795242377	3.74305234033302	4.35201679476925	3.59825719990423	4.07622261328529	3.40728092224369	3.41457891275081
1552587_at	1.88917604285566	1.89185580352239	1.69548200068292	1.84427717763305	1.95907098940998	1.81010010031047	1.7916138719726	1.88114335059957	1.93367134135432	1.97408495828048	1.95019801778008	2.00137281282696
1552588_a_at	1.86462137023843	1.72532528396763	1.7848210453524	1.8168988337055	1.88234700005878	1.98343472731139	1.79760648667288	1.72369361714742	1.89835620894677	1.92296884454373	2.02287689335266	1.79217553472667
1552590_a_at	1.79156633932643	1.89928545103766	1.74598543027064	1.91368329363991	1.93396418393576	1.80068512355256	1.96325445136438	1.84695563135623	1.34089680710095	1.93032582508086	1.83914880581342	1.89093586289763
1552592_at	2.03216546302413	1.97421009210829	2.02755097917852	2.17838306394267	2.19656429170152	2.21614643208794	2.04499066501189	2.14470779306825	2.08957979516161	2.53332097480503	2.08280844881291	2.14824513410704
1552594_at	4.90782941549729	4.72331800434165	4.64925868980561	4.70416389926476	4.64635106591184	4.78610540349285	4.73021885642209	4.56937006061177	4.76005044633552	4.8337394192182	4.7250653294946	4.88519133050547
1552596_at	5.26325005186833	5.21801712980117	5.22047712894647	4.98665843865918	5.38144033168877	4.91903901886588	5.41260833431701	5.26325005186833	5.24095041572365	5.29177176528501	5.31533940100081	5.25980272352526
1552598_at	3.34884548054682	3.50711706899389	3.59342281503213	3.75752593848523	3.34435968809249	3.39992754599891	3.6281196164945	3.64906045647344	3.57459177462632	3.60057766487359	3.87508814765844	3.53903372982026
1552599_at	2.31956375057025	2.40388245455901	2.31891586812068	2.30972172251582	2.41640991529014	2.49499301937887	2.40541264056097	2.30976241505145	2.34082097082513	2.5174297319283	2.49263407393909	2.11011907126214
1552602_at	4.70417869029869	4.5970790688992	4.5762561664095	4.36962532141288	4.53603919015122	4.7603781478194	4.62843663447647	4.93697611582864	4.76742735481131	5.08045272688595	4.42983762211029	4.65562320554419
1552604_at	3.42900020634082	3.57911096391702	3.57638875186761	3.51339332072712	3.37215763475459	3.37631464060684	3.68508401347903	3.42921379284417	3.41967918711464	3.34435968809249	3.57524104737048	3.84029472801271
1552605_s_at	2.40388245455901	2.49046098426364	2.88125962816768	2.48275326654671	2.54619681134097	2.44857618922413	2.48785022564812	2.69683605864886	2.19441032191266	2.47492541688791	2.43227697485914	2.43024091740081
1552607_at	4.45003688487263	4.22346773189787	3.35092610941466	3.11024903830927	4.40370513379034	4.5485457567662	3.18945007781134	3.50985334287378	4.33222882958759	4.40257160317628	3.43641444718945	3.4905262783718
1552608_at	2.84573957275523	2.54923954868005	2.92738340895443	2.62655621879267	2.45458625300884	2.51788463937707	2.74938831647121	2.81869020214881	2.48320103827865	2.78376653094633	2.38199810189114	2.68914789211593
1552609_s_at	3.70906902039947	3.77383951400582	3.71824697003382	3.55648790461281	3.74485499234057	3.40801922652315	3.84954513264338	3.79143587319019	3.75440508613611	3.83453816121283	3.66895190446212	3.73991952238243
1552610_a_at	7.59107680031124	7.33533270328501	7.71423270301732	7.40302573736451	7.14870812967394	6.59357762221166	7.84881404243987	7.16025688032224	7.14737370167053	7.21697299294364	7.60190633716617	7.32633300313209
1552611_a_at	9.22598057311803	8.98401918355845	9.070490986396	9.07409707200669	8.93622310108964	8.55783669327897	9.08314554675851	9.18806025356843	9.28552962975222	9.17194349969674	9.21977974690842	8.868533540658
1552612_at	4.99977889714781	5.14365956019521	5.51547480903379	5.73063770701389	5.28456992981761	5.70538712320837	6.18017862133067	6.16439323079625	4.74708076602456	5.29861226211305	6.01508769010628	6.03543055778949
1552613_s_at	5.0645789367532	5.0809666600404	5.48077940252443	5.47566334562831	5.43647951231623	5.67005252647767	6.18232663152877	5.93448425484493	4.53787657350452	5.00823928793404	5.82817082651815	5.89439175027081
1552615_at	6.32277013050997	6.40884189098497	6.14664097275109	6.23877431405517	6.32422257874463	6.05998346642259	6.48283752526476	6.2810548378932	6.34702932617092	6.34180472575084	6.14759697284549	6.01853983848436
1552616_a_at	2.79768256217774	2.36754611687807	2.65548596657837	2.64401404398525	2.81981960719518	2.58988711062405	2.60496764288412	2.7972861329404	2.7972861329404	2.6945323676795	2.50488027595693	2.62101445011113
1552617_a_at	8.34355860508826	8.4525961285283	8.30309538391273	8.37781141562485	8.35814818095125	8.49622590125412	8.72599381452784	8.54541882761335	8.14892459430083	8.15086390301031	8.35625093807093	8.43518171018148
1552618_at	6.93613819266604	6.59322291450771	7.10928061514064	6.8837230376568	6.87296598940794	6.848219208114	7.43495301567337	7.15487046247111	6.59506440966783	6.75502640154632	7.17190881254075	7.25258280862861
1552619_a_at	4.99539397944898	6.09913369297687	8.48942549686627	9.17642230665327	3.58010849641087	4.90988982487044	6.84269572718182	7.27340681877252	2.44920224695232	2.98180231763192	5.40134614561438	6.79747034117327
1552620_at	6.07663450383221	6.04462739136387	6.02473868697868	6.03118410859839	5.97892304296814	6.01120907984402	6.13867650025642	6.16574750024699	6.00245947002891	6.10758635843071	6.2482272501337	6.24751602255212
1552621_at	7.49332109739068	7.40669916971722	4.52372932073866	4.80653446886251	6.98928722774715	7.20636240244316	4.89012686186735	5.60292106980232	6.74985033074614	6.43208422337487	4.40478371680614	4.56484220401161
1552622_s_at	6.41608579647776	6.09673414654101	3.58323082381041	3.6749798457489	5.68056741546879	6.12663005838872	3.76117782833255	4.23142798790249	5.79317999560198	5.38558892823674	3.72262111230329	3.44654508722123
1552623_at	2.03277565844328	2.0011894382907	1.89627414183884	2.01288216853614	1.94316840173517	1.6973242518375	2.0518250012659	1.8940566597803	1.85755506575474	1.99143718076693	2.11343429076412	1.88886521544897
1552625_a_at	7.2964728591493	7.36519158086237	7.09488312557129	7.11651638697426	7.16527703387899	7.69694088853074	7.11689744693242	7.05008004890217	7.15815060281346	7.54060759405548	6.89747550777702	7.07587018496498
1552626_a_at	2.25060432323149	2.14106728011884	2.46133360053684	2.19225684892619	2.02962107609287	2.26302647994387	2.03939307536992	2.15336654550217	2.04642803621547	2.3340907561438	2.34428208272712	2.19005272865853
1552627_a_at	5.85117690575856	5.79009954695889	6.01090116238394	5.70140369958204	5.64801490153688	5.68411851514058	5.48535306883063	5.844507708052	5.86169945215843	6.13069899982534	5.6053673074737	5.3451295321752
1552628_a_at	7.89742699919167	7.82469907551534	7.92820406110586	7.84159692459302	7.98602311407594	7.85592800701376	7.97819278597377	8.13209265805496	7.95254440852183	7.81883863565903	7.84402518463937	7.92702406158768
1552629_a_at	2.29184204106903	2.44160234968716	2.60557403050371	2.2470841432937	2.19197790468869	2.51715875898973	2.62664242371924	2.75797979881285	2.19078692719643	2.55085950857682	2.45250012484989	2.44129324503817
1552630_a_at	3.59732398748911	3.4412306517959	3.49119361096585	3.57235998738651	3.34435968809249	3.79215163101512	3.28707108849695	3.50952603427434	3.6458638921275	3.49814885419916	3.60577141002535	3.80814330941479
1552631_a_at	4.30207455724829	4.32804556882125	4.55428479271934	4.35632547180851	4.512024275349	4.42247068579975	4.41798630315813	4.32128682677574	4.4150332041739	4.38164054054337	4.26676353880884	4.63043906339783
1552632_a_at	4.18411236966824	3.6013327845716	3.88765773970925	3.59707579433213	4.21078850589035	5.17392367874558	3.6374773863718	4.24280988832601	5.70835129448063	4.07348768681835	4.30997345373968	4.14240921230781
1552633_at	3.37091614455349	3.60854054794373	3.87064318982753	3.79745104104918	3.7649178072458	3.67112676934886	4.05964842474092	4.01634404565638	3.71035585218071	3.39870889048628	3.74561564925551	3.77650538780203
1552634_a_at	3.68094751599975	3.16991873160808	3.95597794614557	4.22577534803072	3.45653764922913	3.71504467497595	4.25420901305077	4.05755799619862	3.60664155899321	3.88442067737634	3.73005744933965	4.13869541014881
1552637_at	2.61681977424356	2.48371157116851	2.56555304862362	2.32106059086926	2.68659826397078	2.42706368022274	2.49884093965213	2.42396897421525	2.45039171357346	2.23176953215123	2.22786232389953	2.39980419606892
1552639_at	2.92168041031822	3.33997746599161	3.27700631767658	2.77430530132804	3.22458627470684	3.19828560413754	3.1633470687837	3.04771094838273	3.1633470687837	3.04381771391703	3.45679144954962	3.2539055391287
1552641_s_at	5.18958203770296	5.37170035385457	5.60035673916822	5.86097551439019	5.5769967944705	5.94033259706709	5.73143145567993	5.78019030505673	4.87938017572311	5.67529071139611	5.70073972401308	5.97499443352717
1552643_at	7.22377889429795	6.84046219183905	7.039337515401	7.21125614278645	6.7946105032116	6.39468122032427	7.35741176576909	7.1125832292709	7.27782904086922	7.61114114109957	7.34758872587034	7.22993017623204
1552644_a_at	5.02820572436781	4.79128522726253	5.18217689899409	5.20358949791511	5.10490233024898	5.10890674045993	5.10490233024898	5.46111443215546	4.87144699122224	5.12962540467599	5.0934803849682	5.18702290187475
1552646_at	4.58956646863485	4.797778151359	4.30352658662641	3.93046806809626	4.41123037497095	4.30180543209589	4.29028130471276	4.03808756614431	4.56813502916278	4.42363918262057	4.40267103609897	4.17690865844188
1552648_a_at	4.43376172871394	5.0572967120383	4.62413372790069	4.49188570531531	6.89931963572243	5.7610956200298	4.30799127477906	4.22958569402793	5.46008783635681	5.62009518183146	4.00085003866033	5.44210750216098
1552649_a_at	3.52339454272834	3.54543415418515	3.9882945634875	4.22692444051726	4.04089090150916	4.31812654346277	4.27586094710374	4.37151740013584	3.65186052134204	3.77083632541701	4.02297637494135	4.25191917823436
1552651_a_at	4.47517188018295	5.06197331687381	4.97049568413554	5.06197331687381	4.95200730532911	5.26287556174984	5.14559288302378	5.01668337266584	5.01314497181468	4.78805275617773	5.27915654556614	5.33174991752974
1552652_at	5.54225548718063	5.72382930695427	5.30791223444263	5.33229338190568	5.21411237037808	5.48404849099922	5.63234843084023	5.4341546119166	5.78893255912232	5.60671044733312	5.59105579436962	5.48510703437954
1552656_s_at	3.2652392244764	3.49679778803141	3.42672013423822	3.23940482360626	3.91137905742288	3.3464174660104	3.71609990157064	4.0665236104552	2.98373466413408	3.34241149776426	3.68858522815492	3.31619184391286
1552657_a_at	3.75687334747733	4.0668827177884	3.84314856765971	3.75611700751216	3.76650301084926	3.6120658946005	4.13527185870309	3.89904070487473	3.76007222529968	4.03501103702774	3.97273102897844	3.71613072069605
1552658_a_at	8.01721538322303	8.54510619075323	7.49227169309512	7.94680021578602	8.31258413948695	8.36136987358078	8.06886699428284	7.88261697763945	8.10168196669653	8.55252758846525	7.61861959059924	7.71379097292969
1552660_a_at	4.81073024850881	4.69144319069521	5.33044379143742	5.59071176766079	4.90558021632146	4.539474067451	5.64380242292556	5.52989799276156	4.69707573251463	5.15547843601594	5.08647075649462	5.06370198533928
1552661_at	1.54451881261888	1.57331954273193	1.65556119727718	1.7487003048136	1.6864252422469	1.96611606901403	1.90839799014606	1.63008611842572	1.78217976927885	1.56931674330627	1.81896915054114	2.10831923327292
1552662_a_at	3.76546750041071	3.98763341854675	3.92046366206162	4.08042374990234	3.85943191327771	4.03910277810777	4.08378613803697	4.2155398742188	3.59515698637262	3.78760595340124	3.97909219942727	4.00555049049759
1552663_a_at	5.82944123841636	5.67199509121729	5.81982115006238	5.77882872383544	5.9635729216744	5.24460098954112	5.92925422958561	5.66543155593068	5.78282013649981	5.61156901556167	5.93301123932834	5.9367524610022
1552664_at	7.31771975352188	7.08852237919792	6.21077578928818	6.36038282735773	6.36720280965221	6.48072414355989	6.50090276938674	6.56862139683513	7.25329485115658	7.16106977269798	6.68076638806936	6.52903876300678
1552665_at	4.5416103260767	4.53021426806335	5.18056900583675	5.1016174731579	4.80966388092539	4.26013524461249	4.88313841112972	5.25449212826131	4.71519739953333	4.91348194676429	4.47809763198138	4.6960238089925
1552666_a_at	1.46030088703098	1.65457433335251	1.65765946683317	1.62436359323612	1.77035620095807	1.63638094152009	1.48900169766467	1.66382497382451	1.6012749685443	1.71931835453878	1.48900169766467	1.73432532596932
1552667_a_at	3.57532090795556	3.45095578464588	3.9542889139405	3.59707579433213	3.64799678031889	3.48294158055689	3.42573800514959	3.91684985628839	3.69836340612908	3.55943095723748	4.00067347064297	3.73230619656219
1552669_at	2.63729615803506	2.78227599366634	2.91134246194686	2.83975750547305	2.74387194285983	2.80889699819715	2.56930134800428	2.48371157116851	2.77562609448878	2.82703357590805	2.70907811434716	2.71730775372159
1552670_a_at	5.16273954400044	4.2201258202895	3.85879583969593	3.63828433930458	4.17617467886248	4.30764328726524	4.2881991450998	2.99695420677891	4.9511736406164	4.88005612202218	4.44938558877797	4.26082719536269
1552671_a_at	4.89323609639218	6.17867209009783	6.21500349970793	5.95102064590649	6.21863658358516	5.32806584196576	6.8636267691156	7.53921530665171	5.24238669052893	6.31172342222177	7.23869117231555	7.22824402279711
1552672_a_at	3.06200704787605	3.32309748453637	3.48013266511434	3.00739838522382	3.28150972744039	3.21250912329983	3.46503601773731	3.27194039761715	3.10006210692835	3.42897317150868	3.31644898859188	3.15585444695818
1552673_at	2.07956115741918	2.02325687479002	2.10607363505178	2.02325687479002	2.00960759998107	1.99983552191863	1.96921484291091	2.09640980805797	1.79796225173117	2.03917118767385	1.85953460309309	1.84940358241843
1552674_at	1.85837609729967	1.59927737494947	1.73759613476263	1.61750946901615	1.63662245709688	1.48973127868342	1.65898789879924	1.90409988381245	1.8194544057241	1.97553852283214	1.7055123237434	1.68047954363594
1552675_at	1.55601658123022	1.7983734061305	1.78783398919242	2.00620616927186	1.8205989840534	1.98228432962907	1.76068653624895	1.86709172582702	1.76850062841166	1.62635028697087	1.88013562415512	1.94434445346271
1552676_at	3.24552367120869	3.47023143440752	3.59707579433213	3.46270447666815	3.33218797682608	3.48294158055689	3.58810027559318	3.47724824645603	3.50678038184627	3.47815496155272	3.52303536712382	3.53155790063226
1552677_a_at	4.36631673677068	4.58125869121624	4.59189582337914	4.29107041964457	4.58554965895886	4.2399543033651	4.47681840557643	4.48531018313822	4.15707857489778	4.23116793287207	4.3926476177215	4.44473276222284
1552678_a_at	5.15703651018709	4.55848189794083	5.4425624814256	5.32208251102293	4.95979796900527	4.77606706954628	5.28805725764044	5.20742520498271	4.65021352156756	4.83594510128726	4.97040115053749	5.3652444156839
1552680_a_at	2.19844772030328	3.23254722383171	4.64173628425717	6.22729879724068	2.29512545799971	1.96988063306089	3.51257530373983	4.42794695287897	1.8611235804311	2.20527692341801	2.74796620452953	4.04738281855765
1552682_a_at	2.14307301010143	2.09719608322211	3.02975641429888	4.00690914036121	2.09719608322211	2.07525779992615	2.40426447473734	2.27489224178279	1.90990600061818	1.88915684849624	2.10894053950741	2.28524036749883
1552684_a_at	4.8466641189149	4.36471930438658	4.82751033984884	5.07422975267489	4.73299583990638	4.43897173216201	4.77960348789422	4.6596176086489	4.44713716903757	4.55751375184689	4.69799521255402	4.71519739953333
1552685_a_at	3.57244345024762	3.43467455503839	3.59524916662227	3.57397064130919	3.34435968809249	3.40730747973929	3.50695575774364	3.25456429143214	3.68060353533366	2.93058529754821	3.54194287610696	3.47297575562847
1552686_at	2.59237061144599	2.26197122944997	2.51657919728507	2.61118610018476	2.56574018495911	2.54427995032905	3.10763724263304	2.58886039999032	2.6169535919803	2.60135903321716	2.58861871920686	2.86184891344756
1552687_a_at	3.1592366135076	2.99700359121709	3.22561050365685	3.22215501491598	3.22438457895958	3.0380353249062	3.23374514418264	2.87660751777633	2.98169753678872	3.26644872212213	3.32647610765992	3.25146993185564
1552689_at	5.0737244359568	5.21144123604757	5.28309503553268	5.2014832265139	5.01940234077224	5.15774922551594	5.17531661267227	5.11284090856247	5.25411548091719	5.30134073857678	5.28629059662488	5.02471653353454
1552690_a_at	3.32522592825989	3.47099505796682	3.6992001640559	3.46957487678893	3.79428275083607	3.61213539684012	3.76586523698722	3.66747180809701	3.67877893086857	3.69601558358442	3.70523309741097	4.1510844796522
1552691_at	1.57045680665498	1.36590002763812	1.46762017428272	1.47698416929759	1.47482511179188	1.55601658123022	1.46762017428272	1.45910104292507	1.54209811019183	1.56191501904333	1.42962859483014	1.46834793927476
1552693_at	1.82482241096811	1.78710018472007	1.7487003048136	1.74779650856214	1.94819386589682	1.99531392154183	1.94942733553837	1.69895652818073	1.79603219492325	1.90327834271738	2.31214663881156	1.95835934574155
1552694_at	2.40388245455901	2.59323904005276	2.06124943478108	2.20054552105188	3.7388302490812	3.79683569137913	2.11448951390206	2.30673092138988	2.26483897478771	2.61036812365069	2.29673208745447	2.28360363437431
1552695_a_at	4.1286820862931	4.5858740589329	3.80229017942281	3.72795453177085	5.03069193343598	5.83316824418706	4.0201574396362	4.20467341489776	3.63855988228683	4.07325042851369	4.10054154726558	3.56944601618241
1552696_at	2.5417090203034	2.83115301782294	3.19004480737006	3.17432746589671	2.82451907306461	2.61756823631807	3.43726662454587	3.11174019641311	2.56502469562071	2.54339210182594	3.20369832724244	3.1348687884753
1552698_at	4.43394550784515	4.52508667901363	4.58130104094905	4.4112834348489	4.45937980794596	4.54915432826796	4.1708575224606	4.09496194503682	4.85339185987004	4.77787332778174	4.23813330341906	4.3111288106242
1552701_a_at	6.62162316749073	4.51881959012871	4.91436942039533	6.00412495163181	5.96416785185223	5.93702850654997	5.12004103773782	4.34098554526552	7.14209272572489	5.19854785678009	4.36815414434104	5.36310390161315
1552703_s_at	5.56782683334942	4.00862094510151	4.31103771747449	5.22504425555656	4.85708246793618	5.01757754718201	4.16659419267564	3.76960964876519	6.15008405903879	4.49310699271683	3.49590640787665	4.13867777724752
1552705_at	1.90996560074087	2.05511225295054	1.93902709412775	2.64726458057497	1.96548132709639	2.07093679952675	2.23341830330128	2.05511225295054	2.22786232389953	2.09515071650422	2.08507334859571	2.12379269304033
1552708_a_at	2.62734807179498	2.85706321601498	2.76318771295719	3.2011220855501	2.97002186294059	2.75950921565624	3.17909279990635	2.47717340142057	2.73392649032652	3.17312010775864	2.6890062187939	2.87947848907334
1552711_a_at	7.66982889661671	7.33632260700767	7.2614673533185	7.44694566818072	8.06372975467336	8.20885380811276	7.53604311072331	7.687776080555	7.75814206260188	7.34256050386783	7.52238471678274	7.43318225517729
1552712_a_at	5.305540283944	6.00658165983291	5.82284742150524	6.37967192184577	5.51775372826124	5.37541600972882	6.81886785141951	7.57729128493394	5.07395975083428	5.21750441202151	6.94741360247771	6.3639059309299
1552713_a_at	2.30282570878313	2.32160326141135	2.160446258418	2.00494482027861	2.12336774536141	2.05441136456811	2.47238021484254	2.19404740544128	2.08962956184937	2.33095324464125	2.25119374355861	2.26168210762799
1552714_at	2.10854356218345	2.16182021650267	2.38023192668855	2.41545122834106	1.95880303307158	2.31125900603825	2.33507321320136	2.36016647434886	2.09837276852797	2.06281350380416	2.38086033386915	2.08948816022401
1552715_a_at	1.78282322437638	2.135308557888	2.05431277384066	2.09787289829614	2.57416386870732	2.15774665686492	2.06678617477429	1.89217195974707	1.81070236763609	2.13837212458626	4.77177203368647	1.84559265990766
1552716_at	4.84519884192376	4.78224904185255	4.97470794255535	4.71304810584063	4.99537126045566	4.90907251820241	4.35320668099095	4.43312657212941	5.34527703631676	5.12224664328969	4.18139368133293	4.51995234900902
1552717_s_at	5.4426612282437	6.84244758836914	4.83767087149652	5.38367108391053	5.70969474535465	6.35248229322951	6.38490943422605	6.13245545732661	5.02174500326989	4.64098097523305	6.2851000690438	6.18483748771976
1552718_at	4.6138932811367	4.94991271281176	5.0796313807925	5.11258872898008	5.32808445785692	4.96326506196539	5.41784361470143	5.15963576609881	4.78728075270585	5.00204620379765	5.15191956883207	5.23082174039475
1552719_at	4.2215139750695	4.29144230753018	3.73891326116607	3.83227973379609	4.44917353360852	4.47796068678019	4.23961383912378	5.06393436696383	4.46095029927894	3.92652499705924	3.8785612990829	4.20699954035676
1552721_a_at	5.91379799422457	6.8633914979715	5.73929589949416	6.68554351577889	8.15160729331741	6.4480118763139	7.40262998053558	6.67803393810324	6.24329577924801	7.52964789898935	6.76033040338858	6.04145716955663
1552722_at	1.51515837875231	1.49176085533331	1.71001520557138	1.60377709243823	1.73369333338306	1.72246162185714	1.66836747967918	1.66836747967918	1.52789198532009	1.43260633877623	1.85890586326351	1.87503033886628
1552724_at	4.10290263100212	4.00835338921413	4.13204914856305	4.21870138392636	4.20509414577092	4.19480382579305	4.41134743801819	4.34814898959362	4.48584321641554	4.24007836548227	4.34222269544963	4.13785504335525
1552725_s_at	3.01353316669122	3.18762136291133	3.4000835294705	2.98007662945346	3.01820662262748	2.95768590659366	3.01820662262748	3.189351561496	3.24784228932817	3.03650428188475	3.14404831432868	3.30509321672229
1552726_at	3.4059662098968	3.67277633115941	3.15838935933526	3.08542160522903	3.49104969120252	3.39637093013815	3.45845763047556	2.88546166619795	3.31688402211869	3.25669016261735	3.28209448588572	3.27902545956682
1552727_s_at	2.06149987694464	2.0219572497133	2.33330422490534	2.15509159871496	2.13127836667186	2.22742719253244	2.94649124484487	2.15509159871496	2.04546770249177	2.23596773465094	2.56402897753247	2.23601545864583
1552729_at	5.30297524168747	5.0621947799421	5.36540073822444	5.26580341763732	5.17784354010863	5.30143998398503	5.2320092279841	5.37817775452292	5.47462076170501	5.53954918481077	5.21448346727481	5.01492540090202
1552730_at	2.69351995019718	2.59822136816441	2.74576231587169	2.98597777433403	2.74576231587169	2.75038169956917	2.77645305973024	2.81869020214881	2.84286512732839	2.68741337734829	2.84023316630388	2.77221901902149
1552731_at	1.85949069266377	2.18097244488907	2.14650254433273	2.12983518083116	2.16938244498372	2.0020037786648	2.58095180079333	1.95758512446299	2.40163952879186	2.14467180596659	2.22786232389953	2.07479690543354
1552732_at	1.74835191722324	1.68043141978565	1.7487003048136	1.83135255926292	1.58345451462293	1.76861142305051	1.67559940747838	1.62608794052206	1.55464229849062	1.6081502170804	1.77662537889098	1.70862460429221
1552733_at	6.40560106849722	6.55541942897918	5.19840654707268	4.8973313665931	5.91129012512412	6.46912608433874	5.7926797034381	5.03115818904811	6.52294998100554	6.12650719517413	5.59087736257339	5.60791893441001
1552734_at	2.69545014449496	2.81595552166623	2.49997258871012	2.21561232164034	2.32178786109588	2.4807235431675	2.7698320927405	2.33206295898384	2.26240207644454	2.63156682629594	2.42119567092657	2.78335569283406
1552735_at	4.68312406805333	4.8337394192182	3.23035256358024	3.51522836291724	4.6592342117356	4.48695478601828	4.33632101234035	4.98342831839739	4.71519739953333	4.95123788721867	4.01042941234495	3.68631155202983
1552736_a_at	1.98467283880432	1.85307064297045	2.0762760540531	1.8120144275781	1.67337550717549	1.78908993451615	1.75547336986838	1.8989481904185	1.88879817789049	1.9834244058905	2.11594106747246	1.76792563745711
1552737_s_at	2.13854683620108	2.30705748758242	2.73846100701873	2.57624277648593	2.30214072755242	2.5241308858273	2.86375851224424	2.62752091998275	2.41871434243436	2.09962514462552	2.54904701688228	2.2936457106038
1552738_a_at	3.8477250957145	3.99630942014833	4.28350770170858	4.45724577970024	4.18618890016873	4.2711235279514	4.71707261134749	4.54690038153702	4.24476706256386	4.06068483674412	4.32916855803551	4.2204978406037
1552739_s_at	5.16210176346679	5.18056900583675	5.0952273252791	5.14319327450615	5.74678254693712	5.82769439377512	5.5297462154741	5.33740026858625	5.01610152601264	5.27647654567163	5.71892470943761	5.51785297235705
1552740_at	1.76255953973359	1.56044382135733	1.59665578685178	1.87788151670181	1.82019433630589	1.68845072540372	1.79143590625157	1.776885371523	1.62878048095928	1.87022278655739	1.76675186253598	2.00444777939122
1552742_at	1.56549869557956	1.78295612637529	1.55738341593583	1.86130625287108	1.72989752425695	1.8614115774435	1.62848318716683	1.86816778624168	1.63364703489426	2.03376952062376	1.67530523576399	2.04849526707464
1552743_at	2.88995491266275	2.85953334681866	2.90560165029508	2.66815913483466	2.85953334681866	2.86244790745138	2.80895806408325	2.67499905537162	2.84568796208771	3.00638078679827	2.72771215512052	2.97326010648212
1552745_at	2.10915924709986	2.55595339214163	2.26287655165469	2.34997530634368	2.22786232389953	2.2021634102039	2.21147036276667	2.3667716807701	2.48549849363085	2.35138662122815	2.21172962199861	2.19307174267359
1552747_a_at	1.7660447080053	1.69475582932614	1.8566249339753	1.94307054442554	1.67356557347526	1.66360533883936	1.75822265995284	1.87963613867838	1.54746016531374	1.6383090304712	1.68547984422212	1.89654427950443
1552749_a_at	5.79029932584665	5.82067086246523	5.97769201096482	5.66887639518957	5.93014381872139	5.66364733266114	6.06553606804969	5.95125327536864	5.80475898683397	5.89795391056044	5.60782100979295	5.61242195859323
1552750_at	2.06971426246278	2.21809688302979	2.1030169710272	2.0492070908151	1.92990401148691	1.93810032227681	2.09012138984358	2.1285357801623	2.10422340122078	1.83674426133094	2.13965559181492	1.99022647802281
1552751_a_at	3.83701890130618	4.04402967386534	4.17801969951739	4.11202439676409	4.01747739621802	3.7065428311452	4.28103547578449	4.07128635895553	3.81771837423857	3.952183747363	3.96196444020515	3.99569491565637
1552752_a_at	3.24570171333602	3.06537700023764	2.66876778789092	2.77877823873892	4.44476046856631	3.74152074432847	3.07042560967134	3.08825273883431	3.8264535278528	3.07435501643652	2.81132372298192	2.80517709753551
1552754_a_at	1.69290796478377	3.15392150134016	1.49633493992682	1.47482283356876	5.44349340258712	5.44847371838256	2.03271225015408	1.75269534303253	5.14059916864005	2.72699436973681	1.74944828791762	1.8592051944474
1552755_at	2.04499066501189	2.06741973016083	2.29072378205043	2.28053314309977	2.16178852422931	2.04622947430995	1.9855383491894	2.03724286456489	2.11791038014129	1.82275167252356	2.07652208291557	1.95321248043801
1552757_s_at	1.90498351119923	1.93840651119368	1.85646876048049	1.89290866582861	1.84068185445389	1.95900621297997	1.95527022226826	1.98327432253096	1.79796225173117	2.10286380605107	2.26791262614644	1.87829208556401
1552758_at	2.31792624562361	2.04499066501189	2.14150334667385	2.22791170052827	2.12562875504059	2.11086448167542	2.07184039311873	2.22652702271016	2.19701934280639	2.25005050010353	2.22786232389953	2.14262667276273
1552760_at	1.77485555977621	2.14357517943361	1.87278698745585	2.08563248572972	2.01658234745914	2.06555981467612	2.04499066501189	2.04832594206399	2.30064698672522	2.74698999681248	2.05746656324686	1.89417171252352
1552761_at	5.20777948011357	5.24135943563409	5.54197187408097	5.40708836683237	5.3208029448537	5.29552364379109	5.27495073798569	5.3842741950903	4.98675898668144	5.13758188676043	5.48568639551415	5.12525071469829
1552763_at	1.83112734980368	1.8847992989207	2.11684394165801	1.94258875835071	1.87640058338508	1.83914880581342	1.8889234281679	1.89674547622036	1.99187220619158	1.71634185172088	1.97735306493223	2.15336654550217
1552765_x_at	1.84115991002206	1.92258356262818	2.22786232389953	2.32258878366941	2.11377421336402	1.8785650782116	1.94899177192197	2.12570302728173	1.89268871150105	2.15274487007025	2.28482883169939	2.12434753586275
1552766_at	1.9439605466011	1.97675277949933	1.92551143733978	2.18470198545725	1.97675277949933	2.04546565252742	1.8435922599993	1.97675277949933	2.01140602238488	2.06147176469353	1.97845076896187	2.47780976060338
1552767_a_at	1.80803911153863	1.77156658294283	1.87986344292855	1.84401323623562	2.3480515668343	2.35155539133532	1.89605991774105	1.73143301898576	2.20508107838799	2.34464209516705	2.24258274620175	2.02962107609287
1552768_at	4.49382939590211	4.81077689395795	5.06304836157353	4.83339043505935	4.6592342117356	4.32866878167072	4.33772303043331	4.86767517031803	4.70704260064703	4.74553681334603	4.79718212008595	4.60069350448941
1552769_at	3.79595783602635	3.79798552869303	3.76718751525514	3.56424797023801	3.6619589988881	3.48294158055689	3.47604435648532	3.56424797023801	3.79595783602635	4.12289173815641	3.66867306267051	3.58661145257127
1552770_s_at	3.63835667741412	3.92848849066368	3.64032299302402	3.69723644696683	3.34995526716733	3.55269336396282	3.43654321686316	3.52419965515828	3.52916106585939	3.9449573291577	3.56445181336746	3.63084413016714
1552771_a_at	2.37822371753236	2.49020675852946	2.55851717344121	2.31253000637662	2.1976576252254	2.3362395176898	2.38162306199115	2.28976262209064	2.27360831480105	2.33501938568351	2.49120696191815	2.26777340697667
1552772_at	2.10766789556757	2.2553322807846	2.27320078429122	2.08235726185289	2.285999114186	2.47211164565002	2.41110851341053	2.12691852856202	2.00488218395051	2.17666521660463	2.37045002362808	2.33451571814422
1552773_at	2.64249932535891	2.58988711062405	2.469611878731	2.66736333643768	2.32133990722303	2.42302363633207	2.55103284297156	2.74150230534334	2.46668625022979	2.58475177300117	2.7279768135993	2.87555045052575
1552774_a_at	4.07354522226046	2.94639439749735	2.8377185860612	2.49076308929498	3.18687629312171	3.18687629312171	2.78111677554646	2.5917524695331	4.20256981369658	4.36058383748667	2.64689569955214	2.67092575388365
1552775_at	3.38896916151119	3.34382440816036	3.78921111262645	3.25086860436921	3.48399413426463	3.48933334787923	3.34435968809249	3.38836455385385	3.46408125720232	3.43233435492651	3.3768005041249	3.62910286962906
1552777_a_at	2.59529690386524	2.58988711062405	2.84690089682543	2.82406543265661	2.8397844269683	2.68185634014767	2.67212152910202	2.81098236489542	2.52202713930614	2.70690735617941	2.62294225788055	2.78691407806713
1552779_a_at	1.6739992634265	1.85575534504351	1.67260253933928	1.72369348619365	1.59493947038315	1.67146813980934	1.40315280767395	1.78109375007029	1.57735435295645	1.83582310585361	1.74043526028783	1.69838703532459
1552782_at	2.04499066501189	1.82336189978682	1.83066838101914	2.15589390613175	1.97582741999489	2.14407678823046	1.87808351828337	1.94850518054567	1.79566041097812	2.08692880292053	1.90114376184811	2.17280204695779
1552783_at	1.80471837931087	1.54574952227348	1.68513108865942	1.81204572337226	1.58564718533908	1.57233464213052	1.65542610534987	1.85510549439167	1.68513108865942	1.68176691260062	1.70804181503115	1.81345145699008
1552785_at	2.90874846403905	2.58105639490226	2.74698243763727	2.87401116312246	2.63021327175457	2.52871335595075	3.1483561207152	2.94806465360683	2.88082516164885	2.71546604068263	2.4861096019375	2.5782771676487
1552787_at	1.93747289398245	1.91156094208546	2.3710624392209	2.74427050788917	2.02319628239647	1.80538618031162	2.56619877851015	2.07058882480395	2.0273193380087	1.94840478174081	2.35028769499529	2.15336654550217
1552788_a_at	3.54493585207165	3.59103317168301	3.85333621623352	3.55335427154541	3.34709839013573	3.54631754000086	3.56953314235606	3.69154495918387	3.51436954190494	3.60923944672974	3.47200313206686	3.62399590517103
1552789_at	6.17467600173051	6.53661481430284	5.87624598293405	5.90272067363246	6.17691946110229	6.30271998396593	5.92473870699044	6.09936803375936	6.18559789201896	6.19567101046874	6.24031274974752	6.10849393306113
1552790_a_at	8.24431826201575	8.54415634801763	7.81300884135279	7.80599478267801	8.40999865849169	8.42581290838553	7.6743175088904	7.74267758403857	8.25183464236076	8.0852570123256	7.94911511118116	7.9621979066057
1552791_a_at	1.72734591205605	1.81319480204677	1.99788551388348	1.8710016959917	1.65101837331774	1.84386399261938	1.58478997696504	1.62609895253779	1.65303099089483	1.74446103282291	1.81319480204677	1.77476384272705
1552792_at	3.16367170088731	2.66613049923312	3.65064136846159	3.54851699873781	2.73481093932291	2.78053274264725	3.68921437877644	3.28423633889325	2.79421264407282	3.12210699004435	3.11893778070983	3.46777556611553
1552793_at	4.44158762507569	4.40366648006982	4.16316379091777	4.26282160440927	4.29714490743057	4.74503799836053	4.27311874895871	4.26942850701563	4.58594179534415	4.58935649567033	3.85653324017124	4.28977764662097
1552794_a_at	3.53257982478037	2.84620323163078	2.98149136925646	3.18686113090106	3.18031631050525	2.98228834681242	2.71566116251624	2.71566116251624	2.9771593051735	3.45333086907286	2.71281746647673	3.10012606177458
1552796_a_at	2.47074019803568	2.79983883349912	2.77732043961029	2.66708197391184	2.67780429324718	2.53841293355152	2.3963842891606	2.49478414883284	2.8845104617972	2.68459537873375	2.62022886148214	2.26085656948225
1552797_s_at	2.62934514098063	2.20667175157508	2.27256094608303	2.00075659812233	2.01389979367982	2.16152926975946	2.262795435549	1.96409087748597	2.27256094608303	2.31522599318525	2.08666801396273	2.16947890275036
1552798_a_at	5.14641690534474	5.55280286776252	5.59770569781725	4.63537976104178	5.12490965741863	4.18419844710982	6.69298179612627	5.39009939752209	5.31084752921105	4.01031389041247	4.91858710277785	5.57263926134639
1552799_at	2.66636467742103	2.85297452301205	3.01820662262748	2.51059832366752	2.86936174200863	2.76886403481741	2.86313219241476	2.88675231696069	2.85293795138407	2.95351594617055	2.79373054825072	2.71021725688418
1552800_at	5.28309511153334	5.33287640443638	5.22712052803922	5.01521136711995	5.12322874192024	5.13050971229586	5.30563787024463	5.36799792430237	5.13783272921675	5.2900548735161	5.19143024733776	5.06404549874345
1552801_at	1.93933943904969	2.12866210096762	2.00152727070529	1.85510549439167	2.03899353456385	1.83914880581342	2.02713697837343	2.01886498077752	1.94989316149609	2.06281350380415	2.00437338568809	2.02713697837343
1552803_a_at	2.40604305129707	2.67598177835987	2.75662749944258	3.13709844259084	2.72259352701705	2.37292329530716	2.87561065868177	3.16578499366568	2.40987851791057	2.54437857747561	2.87561065868177	2.82282027460165
1552804_a_at	4.87938017572311	4.90487218957733	4.63261654535475	4.80889309577587	4.65586015825171	4.90236230496741	5.23315565319898	4.39767612609939	4.92362332578557	4.96456904966481	4.84706913415977	4.96696363577051
1552806_a_at	2.27638052675341	2.16346674207176	2.30929150661919	2.57221083256666	2.05475176152835	2.18013431529098	2.13567456267294	2.27222445283476	2.19930348162858	1.82882962745479	2.41156564439336	2.50946096911607
1552807_a_at	4.00389410538535	4.13527185870309	3.9882945634875	3.93061940748405	4.03019477595465	3.94642230708645	3.90018515742742	3.99893876445365	3.80370477277121	3.85435238508982	4.19902916178419	4.19165339074673
1552808_at	2.0407346350639	2.04499066501189	2.28552699209752	2.01372264413682	1.91675440816033	2.83392324335106	2.2204081363033	1.89162559510406	2.26173999652387	2.36665643246019	2.33559704828282	2.28819669967367
1552809_at	1.94001440981649	2.23761042309697	2.3488684283079	2.31899744298001	2.06569323809513	2.24336999024796	2.25837696167851	2.36478215125658	2.1491992588622	2.24336999024796	2.24912955739895	2.25837696167851
1552811_at	5.54537369252097	5.55352773692956	5.66230604027142	5.44028253860887	5.57541068234436	5.30980796800697	5.87312584400525	5.66230604027142	5.6136996946135	5.66817278650863	5.65598317187522	5.71599968977395
1552812_a_at	3.84160746896008	3.62510060274391	3.89703270970813	3.83356052055751	3.38417124537758	4.0493089510256	3.76795712450193	3.73368715521085	3.33501700251556	4.02692362259225	3.85023128282428	4.08996558063931
1552813_at	3.33723247416805	3.45346126921688	3.6992001640559	3.01225044259374	3.13877553562874	3.25446176697269	3.36324007031455	3.43227026121874	3.45184584294943	3.2659336895658	3.34846154178318	3.40865565647264
1552814_a_at	2.86989886702801	2.73455648550032	2.94572009737001	2.88032095409213	2.98821224348874	2.66300436547898	2.90780948219901	2.93790395439965	2.82662842972498	3.03201247652351	3.15081984410056	3.03744951611752
1552816_at	1.96712045738985	1.98358064559058	2.34519163714186	2.48215984463353	1.83152222646636	2.05226587771849	2.15703098785666	2.4521563160008	1.95704702636392	2.05544357242708	2.09279994162262	2.08073209610871
1552818_a_at	2.19787681106942	2.07536310074851	2.22786232389953	2.17387105347982	1.9795436248095	1.9063228344918	2.00272362462022	2.08916923507045	1.86105957676795	1.93137385052354	2.13004246864461	2.18747621484007
1552819_at	2.63083258744576	3.26498437678054	2.9102293320384	3.18579529430329	2.78001887112579	2.88703672891294	3.21129722593812	3.0991246135277	2.94970090213346	2.99700024380392	3.12121139273744	2.80098223806459
1552822_at	2.22786232389953	2.21196536436073	2.34750554284421	3.32748713696822	2.59958255419508	2.61779937091891	1.98032805596491	2.47458619374378	1.98077462541587	2.24737123162355	2.15722216741496	1.95714805615419
1552825_at	1.86232668559364	1.46331478901792	1.4794993584183	1.79875175157558	1.55601658123022	1.82868162321943	1.5772951065433	1.41324039406414	1.89797952324797	1.67979233287362	2.03176071048179	1.95744064890812
1552826_at	1.7131532682982	1.55567714080389	1.63445965113062	2.02422018367261	1.59612064655689	1.50362023943106	1.66225469436337	1.60915378907069	1.66596393747682	1.90698552176156	1.63445965113062	1.88203101224221
1552827_s_at	2.20622242856382	2.49595495011623	2.41430304126177	2.81972069692782	2.57851995561762	2.24585971845902	2.42836648845701	2.24797942990851	2.69866541396591	2.57565892733867	2.44713704444106	2.39323166158344
1552828_at	3.28346269583809	3.25086860436921	3.57636452052474	3.45976629546094	3.20583894475879	3.30045758358919	3.23045815951375	2.94837433059743	3.39919854671517	3.18765100243864	3.2493166403703	3.22386012638251
1552829_at	3.62190602493709	3.51572375781205	3.45269452652516	3.06910658655134	3.36136796254506	4.50925436399452	3.25794392134898	3.0273424359359	3.80385916580105	3.50425856288843	3.18142310625863	3.05016806781279
1552830_at	2.73558554729635	2.84675514854191	2.68335087026648	2.65796095056458	2.74789326195311	2.7533748706436	2.58968712833798	2.59682796098229	2.89864768240448	2.62432116766547	2.80915191354382	2.69146493549243
1552833_at	4.27617399075952	4.41036523903599	4.38946104911256	4.408701663447	4.18948959173872	3.93682506191743	4.20719827434183	4.39074530399784	4.14092641299195	4.06238250374371	4.3680724678304	3.99642348755707
1552834_at	3.92702228857402	3.85209959786481	3.92949763329311	3.81715638918959	3.86809267467481	3.98096535441939	4.00353996342624	3.98096535441939	3.98980941796776	3.80638192859449	3.70213665976443	3.86809267467481
1552835_at	2.62799156720668	2.83406920627791	2.78006394463553	3.02973891406237	2.68153153340458	3.38007727688038	2.55646850900537	2.81238999031028	2.86897883008055	2.95220048760889	2.74377877060441	2.48371157116851
1552836_at	5.09320345225072	5.01644138360205	5.29409610579434	5.20047365549535	4.79126336470668	4.90019944947414	5.14703197536511	4.92362332578557	4.60052623580497	4.74269359320236	4.81995145912401	5.16090271212715
1552837_at	1.85226547559219	1.65523788231485	1.65462191501609	1.89276436799563	1.76234321959342	1.68941962497574	1.71136221723254	1.70480911236371	1.59958805411115	1.41725262336692	1.77813012562002	1.87697611460932
1552839_at	1.81778288304035	1.99472654948125	2.1727539911832	1.84507064534808	1.83016651423006	1.77098302094223	1.79724619777415	1.8986242878187	1.9543659949451	1.962005980486	1.8839484760041	1.86943114139442
1552841_s_at	1.88794506259568	2.195539836762	2.32699944401478	2.08599374049595	2.19902637836785	2.15448362136965	2.24568005546782	2.48371157116851	1.95124007782636	2.30448185079822	2.18197214947653	2.32722438115146
1552842_at	2.99927059092924	3.07397751919994	3.16227092807857	3.22077744520164	3.03043645234859	3.0689674311675	2.92587262863622	2.81884423378335	2.77655037256282	2.97495746227275	3.49936763642456	3.10764647141952
1552843_at	2.85976611998091	2.82802252537606	3.0588555280638	2.9948398875461	2.77958968356733	2.86024184610481	2.78922487102507	2.77182619500888	3.14800288264376	2.76203335499618	2.8526725301487	2.87667426080696
1552845_at	4.29504782249912	4.26237671844478	3.85333621623352	3.63033002635875	4.12869584349381	4.08458354304134	3.95460061832688	4.1747300372692	4.45190698944064	4.33756712634844	3.9987696034381	4.11063217346829
1552846_s_at	5.91280364610328	5.43596440848348	5.93040225781533	5.9404935608484	5.94321392707354	5.54483311445096	5.52453075138717	5.38213715465507	6.06477623839486	5.69918769557345	5.4936362262262	5.59482099852933
1552848_a_at	2.05138526896632	2.19577575502825	2.50194253347905	2.34912274452346	2.43632876646355	2.10841254580538	2.32323814730151	2.35852504522484	2.13435595294744	2.3321411151172	2.33719508977673	2.11507286962915
1552849_at	1.83566020799555	1.55768728413455	1.82764625215508	2.09566194320737	1.75301381389109	1.62327310177367	1.98024944917327	1.7487003048136	1.90636883990878	1.87963384232458	1.76650924828334	2.03267972859701
1552851_at	2.16386693038977	1.77405619875672	1.91838776445572	2.17505056297612	2.00788470417588	1.85572971135053	1.85251137967095	1.57136413905401	2.24894622031985	2.02425810965465	2.12399784127637	1.73238847080875
1552852_a_at	2.19271271833615	2.18767244421027	2.0835327275645	2.0558213347826	2.12690984235237	1.82836933256994	2.3013851929934	2.17001687343357	2.25433923186891	2.34082097082513	2.36034373968999	2.32154078169581
1552853_at	2.64982275959294	2.7890668184198	3.15427044274564	2.76044863007079	2.77741688217389	2.58431939678702	2.60275003245377	2.97988857095064	3.1122792588224	3.11184421219326	2.82454977000438	2.78516589475798
1552854_a_at	3.94744891002452	3.8246184799149	3.83035854110443	4.09818368318324	3.95727317581727	4.0031179826889	4.01474206510342	4.20435922263878	3.88459166543294	4.19906905079016	4.10811287179545	3.84801649245964
1552856_at	1.97756164367714	2.10111591019036	2.07997300964029	1.69599093312686	1.91081643033899	1.50200408951143	2.18981597574884	2.08860881852037	2.22431637588817	1.59234166785862	1.94886601885802	2.17505442897061
1552857_a_at	3.11514729017984	3.34975551980202	3.66632559020675	3.35970540708137	3.21262722114207	3.48294158055689	3.28811605266798	3.32321491137136	3.4901198183318	3.4556377031683	3.66456547113818	3.42944829687932
1552858_at	1.475525370992	1.48900169766467	1.66225469436337	1.68951936500193	1.62273604510792	1.48200286196185	1.58452271355452	1.64455509762885	1.61121247013477	1.76928865882965	1.55807741096808	1.7487003048136
1552860_at	2.47556979091833	2.43772752368953	2.43093390867869	2.95518659472784	2.24278193037733	2.61642344193792	2.72722426887698	2.63961362637259	1.94061543180257	2.63310297511625	2.56807142596119	2.32130829841774
1552862_at	2.93674909142653	2.75466857913659	2.90398780418765	2.84722234514811	2.84063802966297	2.79520950084579	2.49421126201891	2.68361371992848	3.04310020434163	3.23472341154308	2.54144636253108	2.43715318261741
1552863_a_at	6.11350850748483	6.36626932248362	6.34100398650791	6.20121711661272	6.26029426319472	6.14291368518102	6.35582242353876	6.26829846262026	6.49586645988857	6.30131605139591	6.38609948476207	6.17083598243932
1552865_a_at	3.78610049912632	3.77481976540128	3.75045172809774	3.3731137208032	3.65830505443337	3.57848209035224	3.79287775301545	3.64218629020922	3.60527665628164	3.84601228402743	3.57576537275476	3.84202839732833
1552867_at	3.09232878018193	2.94639439749735	2.27569544153797	2.39121012963532	2.68984398887828	3.36442891773324	2.34368167574084	2.63373637847812	2.34082097082513	2.4437404560698	2.4661022732714	2.57960356261954
1552868_at	4.81958698951426	4.96270174562336	5.21954150191368	5.35706377656275	4.99337493583017	4.74463979603513	4.91889122122419	4.85053275294252	4.86600903529707	4.9934143722599	5.33243997162716	5.04463742024058
1552870_s_at	1.72426813512491	1.82336189978683	1.8447545233716	1.87928243083838	1.82336189978683	1.84427124876697	1.72913561535737	1.81462379669854	1.86128705510117	1.73006150863255	1.83092711263562	1.98749427799743
1552872_at	3.664035641065	3.55307360591963	3.9033407637153	3.37897806386774	3.952183747363	3.49493407127379	3.53448315903766	3.73413304101833	3.90857821352787	3.56202689111648	3.80905050785074	4.23555823103559
1552873_s_at	5.42401892169655	5.35105518959358	5.39404380232533	5.42881127479145	5.47706591362542	5.57228063429996	5.69060141018728	5.64032614362719	5.29700514363899	5.66264462941959	5.43616551147019	5.47415783667794
1552875_a_at	1.87064454830089	1.9027710381524	2.03210677300156	1.94640391338884	1.82878391181092	1.82892455036814	1.9133070328271	1.51752259763202	1.87871163238645	2.25252272106243	2.13926052831962	2.00321670580714
1552876_at	2.22786232389953	2.39247064209229	2.45800010781711	2.2617982000465	2.21622584165118	2.36529283851968	2.36529283851968	2.3219839685863	2.39949330009114	2.18042375478992	2.39434210834075	2.80895806408325
1552877_s_at	3.60777103244034	3.94450826613073	4.05823640456066	3.89258630492863	3.94535790090714	3.71807488403729	3.96946568871022	3.86633789204566	3.73843822186808	3.66667166878724	3.95583170965093	3.86809267467481
1552878_at	1.8403382176848	1.57382915502068	1.51556188687897	1.87156784017872	1.61509211128187	1.69387674922148	1.7439667119607	1.72133022441501	1.74316019706234	1.89681747714334	1.71497585981395	1.79060490792355
1552879_a_at	2.16221368245041	2.44582201311812	2.53180805581069	2.72839205420105	2.35063464965817	2.42080869527766	2.49367799634675	2.09609306382976	2.39204455302013	2.33682780272212	2.36807545076753	2.20242992002104
1552880_at	3.6186617546671	3.70229367191499	3.42791952576501	3.54468152683572	3.92104140150288	4.13527185870309	3.552754404053	3.49761827063637	3.75679423661852	3.49952896932283	3.54226623503813	3.77154347374516
1552882_a_at	2.68590939130711	2.56023489918267	2.85393146431458	2.555778641062	2.87915717550694	2.34162748271224	2.8787392989442	2.8330081778191	2.68281846846867	2.38260782677238	2.99882448944155	2.89335413828733
1552884_at	4.17643918279341	4.26816409080236	4.33632101234035	3.88596082462335	4.13502696442226	3.60679414258703	4.53699157412769	4.00444318474436	3.6324049756196	4.1485194195079	4.43636733359094	3.46453810030666
1552885_a_at	5.56782683334942	5.43795733372809	5.72647333254184	5.62837016898018	5.54490067111706	5.58054141826758	5.60618835255009	5.62601903106838	5.46461474419322	5.39176673585775	5.59656133294851	5.56899956468944
1552887_at	2.70923425341777	2.89989867244957	3.31530747535017	2.97782935435734	3.00142075678165	2.85547509444743	3.21591909607927	2.84686793087856	2.76944473744651	3.13510697932714	3.00323132012872	2.92606362129319
1552889_a_at	6.1511859376681	6.10203967004545	6.10500269394344	5.87082748768044	5.9798422612612	5.88417240983206	5.93734892010397	5.92722646989356	6.21166314897341	6.1348147511802	5.98135440463093	5.94457507565072
1552890_a_at	3.45998454134343	3.07272492508444	3.74132047200934	3.72507967157393	3.32070729799516	3.46971667940899	3.56312261308444	3.24846624440979	3.34969189122609	3.47170620178638	3.96140668159443	3.23240592537955
1552892_at	4.6062110711272	5.16695622832609	5.06967456843121	4.93326649133811	5.04977813952237	4.96651813636069	4.76830843328613	4.95496373658787	4.83912329996638	4.90432577892737	5.0990248259016	5.12821706324454
1552893_at	5.27911697752535	5.14157552438647	5.22116066033974	5.36743559955276	5.26145299203776	5.17778081844879	5.30998929687674	5.03573558412231	5.16288697218413	5.25142380942195	5.18056900583675	5.25366303612146
1552895_a_at	2.61769152339209	2.42899717716295	2.42339697998877	2.42899717716295	2.19639342936559	2.3308195298221	2.50877299191363	2.49441919490367	2.71895767364493	2.3308195298221	3.28697018531732	2.7181155086632
1552897_a_at	1.9967930401625	1.93976113944309	2.07663423152281	1.70681445988641	1.74861295341297	2.15123953785105	1.8690372847328	1.98666055389232	2.07876376333035	1.89516556713471	2.0725779811747	1.89571144151737
1552898_a_at	2.15684793133114	1.84034060836433	2.12690984235237	2.14470577477717	2.16349300963606	1.98201022546883	2.19414368703089	2.06255593160116	2.09617599596212	2.0444331397246	1.94432471490709	2.03745433885427
1552899_at	1.6872793011612	1.81956102843717	1.91943005635772	2.22786232389953	2.12690984235237	2.40172007575137	1.89350492164005	1.66286303322751	2.1757291685072	2.06281350380415	1.76983134113728	1.70757534056428
1552900_a_at	2.18937804709271	1.99670136068274	2.06207538174958	1.98659077327549	2.03819642642485	1.99305726617788	2.03854930003309	2.05566775877869	2.09638851604047	2.20650107651415	2.11274682329878	2.21637828608328
1552902_a_at	2.7606728916636	2.89533333973349	2.77716199838872	2.78448583046308	2.55354802984493	2.65337537545519	2.80895806408325	2.81869020214881	2.74056345670393	2.46666960736389	2.52053439564329	2.73388653132897
1552903_at	2.66610683150525	2.85639265516918	2.60135903321716	2.55970164192718	2.32410260885847	2.5943961161892	2.80909161509782	2.82194146959318	2.70186351202566	2.75101574693007	2.77267687697314	2.48822057673366
1552904_at	1.43506618859007	1.56732566850336	1.66844858881488	1.91349524622538	1.73412551583409	1.80642785896258	1.70797861400858	1.84781688117189	1.79796225173117	1.51232057834598	1.76196799118117	1.45920003027065
1552906_at	1.51713651835523	1.57039425446286	1.86609415352025	1.57277034018529	1.54266422753608	1.94851105670859	1.6001633617969	1.48900169766467	1.54129381463484	1.35895838389061	1.55779465323368	1.47785722040377
1552908_at	1.76677479650191	1.82872302757134	1.66225469436337	1.72884799918796	1.78419452310031	1.81853474314521	1.92842052095169	1.93624256900415	1.61723494782215	1.75948388408318	1.67949094839515	1.69352486789654
1552910_at	2.77308912990971	3.09556641361892	3.10711083700027	2.85926870438391	2.9070367257395	2.82511796450449	3.13788894018569	2.87794056754788	2.98136460874396	2.97592598868936	2.98349324214471	2.95945950603951
1552911_at	2.53740957789198	2.61989449672357	2.93531179147342	2.69570883790683	3.04641695208466	2.62208913721089	2.58469412747113	2.75474074682363	2.69877799759788	2.62998837500658	2.54140593357312	2.80920168884306
1552912_a_at	1.67195998977304	1.75446122562162	1.84769416200199	2.10060789182272	1.85597690681161	1.83914880581342	1.92865432861846	1.75451202974911	1.82945553478156	1.84658713913129	1.72122478126044	1.79930427317144
1552913_at	1.69290796478377	1.536009894715	1.66225469436337	1.56589609632864	1.63877143170678	1.72561335704792	1.61931418908562	1.7487003048136	1.50641357987526	1.67959429000487	1.90265843751133	1.92539728824858
1552914_a_at	5.05897970947357	4.31675592330043	4.30429182380545	4.41898911493843	4.29495504425647	3.99216536512135	4.26999997046219	4.38718781325061	4.23977270785838	4.61270617300004	4.37076192707288	4.29295862964219
1552915_at	2.00835889149653	2.0019650469204	2.15947822791822	1.96809570663791	2.2498447521833	1.85320019829822	2.1239928341499	2.06237776585108	1.9330080888158	2.09746538367319	1.68063379128021	1.79523213221095
1552917_at	2.62686996783477	2.85228591078485	2.91795412896356	2.94596167878398	2.98352843238676	2.60377615621216	3.00670843219747	2.74760654550805	3.08885227912736	2.58053745077205	2.80383159459315	2.75850725346102
1552919_at	2.08659723095574	1.8497533169797	1.71573208420819	1.94230708299123	2.01935232939683	1.93988554923968	1.9037255720681	1.95184168872076	2.191676358888	1.77018410758453	1.93706361057696	2.03278880170948
1552921_a_at	4.87534453771475	4.33867423169263	5.31650482428992	5.59107461371098	4.32651307876433	5.26132083487591	5.75033246111669	5.45993978122336	4.73346079112078	4.33061869433864	5.36112141030063	5.56938736079762
1552922_at	1.98767346370157	2.10100786272443	1.78666678751053	2.2204012403107	2.07831011278958	2.12784747429918	1.81476499203273	2.18007972831873	2.14740466405024	2.26577770418455	1.94497212951456	2.23413558367646
1552923_a_at	3.03527385320186	2.92175308273204	3.05477347737906	2.94447056816617	2.85648206898769	2.94670999380326	3.01884129104183	2.81148616695959	2.67424873664201	2.70697242879189	2.73021799290305	2.86674393011935
1552924_a_at	3.36449220676057	3.52650096801533	3.91045350130428	3.56490672158977	3.40604262377191	3.70467646628795	3.71609990157064	3.63652829819549	3.67214364501263	3.20590168871912	3.4687470117889	3.8057581481108
1552925_at	3.81884537717801	3.31717997399421	3.38046037774576	3.24251837902098	3.58817742619616	3.19557622309412	4.35940394053077	4.97422087992534	3.54713010874218	5.64373260439542	4.54780970477465	4.43806347824348
1552927_at	2.40142751445688	2.40388245455901	2.51323890365514	2.50321734634144	2.24167451909743	2.39630722316402	2.51323890365514	2.15251068745299	2.43325076901597	2.49499562599665	2.38203697907104	2.56080157940069
1552928_s_at	2.75487929395031	2.17728725160756	2.53751269699208	2.34082097082513	2.3123831422285	2.78979874247346	2.64799978426877	2.45805434359843	2.53997352093892	2.12868105981428	2.59102330701295	2.35648533146529
1552929_at	1.91561255325278	1.9868756416184	1.93200045397602	2.24471579421167	1.96142740279961	1.79859919774962	2.0958346678375	1.75191771166783	2.28643434554934	1.91459443891315	2.09953891301346	2.10602036241818
1552930_at	3.91622661389459	4.21898094395438	4.16068829552693	4.25932814587764	3.91793278724936	4.07942866311595	3.9826334415744	4.18201147576502	4.31761198098138	4.23866761927833	4.31390447579865	4.28837751019352
1552931_a_at	5.43678771631535	5.6463337705269	5.24678240602974	5.13432273629944	5.70433921074073	5.95202908439788	5.64913401750647	5.57360785031531	3.94446799099524	4.9272587622644	5.61874304340867	5.41307892236398
1552932_at	2.54853805456443	2.72083166843485	2.7477225832066	2.97364964285743	2.66929571693004	2.42215978235993	2.76548855562789	2.51355757154482	2.40190359849931	2.46572787190864	2.64042642950158	2.53316846564541
1552933_at	1.92891494738533	2.03636073077504	2.1427323332909	1.97141194436742	2.15955900703468	2.09431317834841	2.21495117603121	1.87568914020741	2.34793002446278	2.27033612681932	2.40037134874573	1.97474801346335
1552935_at	2.76300821093897	2.7578879196461	2.85324269255589	3.0580057321121	2.60615821507369	2.54161673872273	2.91914908574606	2.73605999127231	2.66494818116866	2.59090018656359	2.68058074439168	2.71287999146159
1552937_s_at	4.60319441795344	4.70515362294494	5.00328748106334	5.14489711187464	4.86354087567836	5.4660962453926	5.08634326816291	5.36852122179564	4.70495997936879	4.46022950210318	5.22624843816699	5.26150914307412
1552938_at	2.02730441615936	2.19891104452197	2.34867780566187	2.09953241788228	1.91144269445536	1.96393026677207	1.98837641008256	2.39558651306717	2.42434638300872	2.3559503383481	2.34200790613871	1.81365436476223
1552939_at	1.78349554376869	1.69067061814271	1.90134262153713	1.82996670441351	1.70689936898756	1.61475220674084	1.71532143418655	1.63252068207764	1.76639419679411	1.96386283005727	1.68870793805081	1.89765906394021
1552940_at	1.85232266378645	1.88564323113161	1.81420459211192	1.85891819924656	1.88564323113161	1.87015851007537	1.79604800161014	1.96603799646333	1.9141730004022	1.94446780654345	1.97051802217667	2.02551119433512
1552942_at	3.33151790893253	3.5040809575323	3.39074747157537	3.49428277410889	3.39074747157537	3.32841032978877	3.37854643483868	3.20174971486873	3.67437674065192	3.21217957747662	3.49098277094203	3.43652621761524
1552943_at	1.78948736797499	1.74532858607858	1.8114523402127	1.77974378841995	1.65302320320064	1.71359149592991	2.15511740205014	1.58977670372938	1.79796225173117	1.98478019009591	1.76111549210517	1.87201363521772
1552944_a_at	5.30696072765479	5.26275918723003	5.29244845406529	5.12567217544334	5.27256288863764	5.32988291190719	5.37671572505393	5.04082072894838	5.02690616071615	5.47221450029778	5.17478641888475	5.31995418551741
1552946_at	2.38577922882406	2.26397976312232	2.32069240757751	2.74518899992465	2.12729696589001	1.99519697888391	2.25435947166711	2.30180757084254	2.107725015602	2.37912193859848	2.04851761246865	2.34034782447148
1552947_x_at	2.44894020890057	2.30357822784872	2.52583516848492	2.34082097082513	2.52916896438355	2.4568097889675	2.5345571974147	2.4312493539893	2.37857253700867	2.52916896438355	2.21957973503567	2.9639278992304
1552948_at	3.70770047718202	4.63553827010394	4.29833340413195	4.3666878118708	4.05042862155459	3.81645629808061	4.2953621794751	4.13067403776936	4.41481518328928	4.03237497012714	4.2576749143495	4.17719283843442
1552950_at	1.72021504104756	1.72831394539836	1.50716384045847	1.70708837871233	1.56643854669268	1.70708837871233	1.70881655110631	1.70881655110631	1.68020275954025	1.73369333338306	1.7042583524693	2.16154594957125
1552952_at	2.15710563765494	2.40388245455901	2.31457792815503	2.48371157116851	2.23779676662107	2.135308557888	2.27823491127337	2.46148839733658	2.08706286588253	2.06735779129232	2.22217661445953	2.26425346977087
1552953_a_at	3.72122134339151	3.90385475803816	4.02667849455424	3.70674438978426	3.86141789554818	3.56253718743718	3.84342605043699	3.87971555480545	3.69593550556327	3.75023360062966	3.49956688501614	3.72082383379365
1552954_at	2.5110328864132	2.32696379504567	2.65896213104295	2.61198536796035	5.350756653644	5.35018633587549	2.66133391562043	2.59517833871847	2.11794378374536	2.3460500924242	2.68828828250872	2.39878353191391
1552955_at	3.38075501665595	3.55843176880879	3.68601553217219	3.71971004637546	3.48195480846334	3.39012051404486	3.98079849157908	3.4869931297891	3.43647375616961	3.75619676996833	3.71878354814101	3.89349964891095
1552957_at	2.17016613302784	2.03536798311158	2.12690984235237	1.99810866232124	1.75052498518431	1.883974448546	1.77171524103519	1.87291365248378	1.97562150815428	1.89707759890604	1.77171524103519	1.92178823792317
1552960_at	3.93330910338109	4.20884044941375	4.57870495699738	4.00781169587523	4.03906216984403	4.2635633832155	4.12976385158282	4.24562858628483	3.97595456075689	4.18548844802806	4.24040498489293	4.11612911883159
1552961_at	2.923172510458	2.85883791176948	3.1107513389461	3.10287152898495	3.03433595600764	3.01567736525908	3.02579175112604	3.01889089904559	3.00288047929803	3.21947892302643	2.8610959485982	2.78939345168369
1552964_at	3.69115067959473	3.78106942475365	3.9363266562433	3.70703412314016	3.71760258981578	3.54761313815719	3.82772159340343	3.92431354937264	3.68614798504656	3.49574178354925	3.72068251731647	3.57928346041884
1552965_a_at	2.81695555287824	3.03650428188475	3.25963494599414	2.98956828436102	3.12690171110629	2.60498031011058	3.00339111584248	2.93790395439965	2.83007683308056	3.07182718608889	3.20983160808507	2.97743710095083
1552967_at	2.97140759332753	2.95500033749637	3.0958463215606	3.12577910757749	2.86915144750565	3.10292300322464	3.41714074291339	3.03639289429456	3.07312533628843	3.10250333543463	3.42795982342909	2.92813419064566
1552969_a_at	3.3534517308349	3.27878072037529	3.44825786544946	3.45865158188709	3.68086566300797	3.25963773106209	3.60041124923239	3.28558113820415	3.42897282595234	3.47362235390472	3.31530747535017	3.54970512610825
1552970_s_at	3.56314166190281	3.7775563474551	3.32196617727906	3.94075027540608	4.00589081629968	3.41450451466686	4.04393089228255	3.66479175913822	3.39761257510994	4.27372543974597	3.45974730435923	3.5033362415929
1552971_at	1.96186605994149	2.14547177892734	1.84222538542851	1.81643695716839	1.89949507049082	2.09956918175159	2.15248859097585	2.00662461625358	1.98628381072617	2.29935132998716	2.16369156124686	1.58760468147535
1552972_at	1.62648883904587	1.33465863125745	1.5772951065433	1.7304419080932	1.49505591024731	1.40840487496067	1.52008364946779	1.5959090625693	1.45717234157836	1.55482690948285	1.51386034739104	1.54672517679534
1552973_at	2.94459967494387	2.81450187305076	2.92004920350465	2.81703032044291	2.87218762337721	2.86308073645224	2.86599822804699	2.7783875855426	3.28421198731522	2.86577802097329	2.84114910891747	2.85084884620167
1552974_at	1.63206791002592	1.61708888740358	1.53819681021463	1.64992635659745	1.61708888740358	1.72572744159278	1.45789687569662	1.64644558325856	1.63239223597098	1.51709488965465	1.90455637169239	1.8247516336093
1552975_x_at	1.70241452457622	1.57705216670537	1.78987566129191	1.91133741289637	1.72048608429097	1.83469158361637	1.65823008371797	2.06308857148108	1.91905250766494	1.76120113646788	2.16014884048633	1.85165524930126
1552976_at	2.77221432755823	2.78227599366634	2.91898813661638	2.77853583452832	2.68143948048155	2.54475522006488	2.85705641088895	2.74684410371295	2.87290009572879	2.69697398420221	2.88192969256262	2.65539385803135
1552977_a_at	6.20889873662823	5.65152774199544	6.31481175562293	6.48305083665092	5.59160481505186	5.60435457575775	6.46570183804097	6.53259521117221	5.8738767663877	5.93898949229255	6.3995683158473	6.34606897284771
1552978_a_at	6.80292877170023	7.07577418400907	6.69659273281307	6.98230040802172	6.9659961443452	6.04338377348801	7.11214185038164	7.27384258471648	6.88172957405116	7.2873792207249	7.30697230300959	7.17030160426786
1552979_at	2.00136834679282	1.89835620894677	1.9151783314614	2.09741698961432	1.76456037261212	1.93740834535434	1.97763188621747	1.99134848764907	1.89835620894677	2.00738233414723	2.02941619379747	1.92968838407064
1552980_at	2.66627791895969	2.89010806945253	3.21216139794014	3.36441496723081	2.98623296689703	2.9411990163069	3.03258209941081	3.09433895991073	2.56423735384878	2.99048246414776	2.91328472981286	2.87963005464538
1552982_a_at	2.43681320645257	2.51715625035579	2.51322063585443	2.7023383994975	2.43681320645257	2.57413175756048	2.6737952474383	2.43681320645257	2.52040010682319	2.69177921960914	2.74773552683832	2.67273509333127
1552985_at	2.7105572814772	2.8565062352869	2.8022846868083	2.73683562943257	2.70509203482772	2.72150224409625	2.84489353075528	2.65469732209064	2.80070641750669	2.54691881827135	2.65981950667153	2.5672588701195
1552986_at	2.90586605752106	3.17620316399963	3.05123046641484	3.02915312423017	3.18232897818958	3.11624982955935	3.2404937739075	2.79795406038074	3.1463605275595	2.91991709736179	3.15516284976361	3.16351563720325
1552987_a_at	1.59977976460595	1.57039425446286	1.62048819495686	1.69624259213404	1.59977976460595	1.47524540285341	1.54337881857777	1.66225469436337	1.61056721557405	1.70076976280519	1.56378362766492	1.82274956770319
1552988_at	1.87004597035683	2.12899035370951	1.92966380227863	2.43133596729034	1.7795053271924	1.82420832984826	1.91793660918467	1.77690113162871	1.98887120541198	1.82420832984826	1.84671226053738	1.99238965154571
1552990_at	2.9791201752069	2.44056402904092	2.87113330425669	2.7965176038308	2.48735025594463	2.41946319294144	3.09249939578284	2.67665707630991	2.62086790071367	2.52201025868019	2.97277725604822	3.03652492355385
1552991_at	2.40466393329153	2.47905688228043	2.21334982828864	2.04327734272805	2.37774389687563	2.3186214088483	2.31958595109388	2.81869020214881	2.39008150940015	2.68485073205384	2.21322015372472	2.39008150940015
1552993_at	1.66006946487582	1.56865542379426	1.6774925711751	1.63258093676894	1.66040822399263	1.63907469455265	1.76245215899516	1.5351985041169	1.739104771236	1.51691795959122	1.69112253172155	1.72984187616617
1552995_at	4.53992311279884	4.58165755086515	4.60978665535675	4.24641743471721	4.49617046736342	4.27340121702003	4.62289574712643	4.53520219409269	4.58816555831817	4.74136596341416	4.41101187415472	4.07362677442218
1552997_a_at	3.71713689449835	3.91601584084705	4.18090270485686	4.05707152712769	3.53366555994876	3.83842095291502	3.80517403158588	4.00155321095314	4.04872467254271	3.71252256993945	3.85762716716257	3.88917352240574
1552998_at	2.46566491068552	2.43893354444701	2.46121804993585	2.92864217895719	2.46566491068552	2.55117566460099	2.57099178846354	2.30874364212463	2.3435705878872	2.87880220846729	2.67849083470347	2.55406473422948
1552999_a_at	2.31065585083161	2.7495847568196	1.97321376727515	2.23184271711833	2.29743288485399	1.96600175382678	2.36807545076753	2.53253177281077	2.58988711062405	2.2699248758301	2.49567413266065	2.29549426174396
1553002_at	2.22786232389953	2.35482441458649	2.43700337849544	2.07964910330596	1.94200858671125	2.08380160980813	2.23860333295474	2.10185676926253	2.02468798848014	2.38273433784916	1.85984297086326	2.54345947703497
1553003_at	2.5377346136778	2.73371548204227	3.08194985296421	2.4267677032188	2.69462734134546	2.48138990793378	2.60303584944901	2.72305806341708	2.40008410573664	2.73622601546841	2.48287677843664	2.61025046876706
1553004_at	2.25332829461109	2.25863786986853	2.5553897273626	2.33741134986675	1.96903885035893	2.2065329312446	2.16698837469816	2.38264151431954	2.16427087412435	1.87737655057641	2.51332003545802	2.34638943274364
1553006_at	2.18191842115285	2.16191809037722	2.24361229490061	2.2738062266462	2.37061431967953	2.46212148464918	2.22320421454027	2.48017947226336	2.22516913570795	2.25295193606894	2.22320421454027	2.28454607098459
1553007_a_at	3.01454913535814	2.6247963526611	2.60228984111913	2.69585602449112	2.99200702199939	2.79761542907472	2.96445483204917	3.11878512321296	2.85841938867077	2.62421540899672	2.64070896232222	3.44377475089251
1553009_s_at	3.4991596998758	3.31606359581315	3.52548490461476	3.41924679148161	3.41966149625241	3.41413790403083	3.45806617550112	3.77391626008362	3.45490843693473	3.55258957407418	3.31530747535017	3.46453810030666
1553011_at	2.70724339722782	3.05009496174858	2.86151758681927	2.54007904853651	2.89658992456054	2.82028211203284	2.61771937258299	2.70724339722782	2.40811068273676	2.80993608523975	2.58814908794997	2.66977459430348
1553013_at	3.45490843693473	3.25086860436921	3.41926023385239	3.40735785955951	3.43889262120118	3.23009969261894	3.31408768976246	3.36900254659488	3.21458766260453	3.40034544890043	3.95768653593029	3.36900254659488
1553015_a_at	5.15561158763637	5.40712329434801	5.96231573967799	5.84884584872073	5.23070388804616	5.37561664048553	5.52649150122043	5.5235420513018	5.56072482038854	5.30787190241674	5.42334924780655	5.87019492645123
1553016_at	3.25386703882071	3.2765419357916	3.67976079470252	3.24931907767695	3.27011386626936	3.3579678559603	3.12850468094986	3.20416906087904	3.59400045119458	3.27051879969287	3.32973436989222	3.21608340627156
1553019_at	3.90719505676543	3.89016423671641	3.98551367401504	3.86777764545701	4.05561156217446	3.58951368660964	3.99161678899764	3.89726586815323	3.59137070291321	3.83410244769103	3.93839817316833	3.97683628337365
1553020_at	2.38390228569016	2.23625470453882	2.44429444512776	2.10141710713192	2.30897858266071	1.90446107086556	2.26142278624012	2.17358596435135	2.22783814361312	2.06640647926094	2.18028234719253	2.44795529678124
1553021_s_at	3.58038972902947	3.42782062548097	4.13351024637857	3.87990569323783	3.49765367239041	3.6587165716257	3.93547679298094	3.89470517125136	3.26666527059037	3.44285655583732	4.11725133117201	4.14480971717962
1553022_at	1.81249110077569	1.77482101830677	1.7487003048136	1.81386990251834	2.07555469511926	1.85557140358863	1.89268303623162	1.95149296762968	1.98214623805008	1.95873194180535	1.75382263356809	1.72734349329341
1553023_a_at	2.70485352319853	2.97083692807158	2.82560056958631	2.77386120271985	3.12061045704946	2.71178994020035	2.94508981009109	3.0227395427349	2.89679202977737	2.51348281960738	2.74398046136278	2.78428756187279
1553024_at	1.78056993707952	1.7838629180927	1.63462408165868	1.96120463050931	1.54144194940581	1.89331417718078	1.79076377017314	1.94823142751301	1.79854214909787	1.55833554620048	1.81382401373788	1.85157902024836
1553025_at	1.77877973039185	1.86187821033192	1.78393543456037	1.89038877935719	1.77342130905049	1.7719539536462	1.84728344633921	1.85395345929068	1.62967069043201	1.75977274443636	1.71672793576439	1.53397461367181
1553027_a_at	2.93424515221392	4.28553833784974	2.82128617171076	3.24499657145177	3.62915165858861	2.95869101970705	3.32708322612897	2.97562321513947	3.66051034008545	3.19311179910706	3.03394329756519	3.05478718457453
1553028_at	2.91696295967899	3.007225787126	3.18917756325823	3.16577613071868	3.04472407463429	3.27883700753031	3.5358470766779	3.20709339920282	3.14995015654232	3.5037317965241	3.26158210649563	3.25682967493984
1553030_a_at	4.39674986504355	4.41914605882138	4.77300918456426	4.97830455791356	4.54039489724166	4.75192961374781	4.60889896989352	4.61094089043142	4.3683274791893	4.72415768336717	4.80479254216473	4.63904290297072
1553031_at	2.75715789956141	3.13664235125989	3.12941417402042	2.75715789956141	2.78530431489185	3.12360487196283	2.97162995868048	3.24501823175018	3.11436919500715	3.10886627334336	3.42356670139749	2.85185937218993
1553032_at	1.94001440981649	1.90308083180451	2.03776248777242	2.03045924530957	2.18697128189548	1.92108939032622	1.95687648878485	1.84509327987819	2.06565479212671	1.93982769512022	1.85971267857483	2.12180087464532
1553033_at	1.92952893111305	2.01449551755138	2.12690984235237	2.0547119056161	2.04191800547482	2.05005941715436	2.23210763736845	1.91606867226244	1.8384753868919	1.96159778765519	2.00651717326226	1.87201363521772
1553034_at	6.18933438118304	7.22657195356337	5.69892097353705	6.13227681518555	6.22360135108451	6.72702760291174	6.39660742147282	6.29086259301329	6.31012338935049	6.21860577018084	6.67080918280941	6.54881852748121
1553036_at	1.99864889373672	2.22786232389953	2.05444123376656	1.94176441471243	1.92970698397092	2.23774138292898	1.71998692098125	2.1497851029029	2.16803094683134	2.1225306229605	2.07560792859533	2.11626641837778
1553037_a_at	2.33155664010829	2.34909468216646	2.64463231652812	2.4638927667444	2.56034026026711	2.46273210375773	2.34109124583782	2.58780170087828	2.51059411428326	2.55541575859989	2.17953400163062	2.48105136248422
1553039_a_at	6.62065070376964	6.79328448578839	6.6524025689803	6.54843534887656	6.79044779998616	6.62192408733479	6.65835759841484	6.87101094369413	6.88191888575276	6.92235845835797	6.64167890824192	6.81690450313597
1553041_at	3.04835920582437	3.22892122226396	3.34234038594073	3.11921938576016	3.07838638210359	2.89198709337298	3.53328092159613	3.34999055633497	2.94137044368894	2.99555795961948	3.68725509593338	3.2071394780542
1553042_a_at	3.84229675460648	3.76529891454583	4.26706376187215	3.96516652662265	3.92363746996143	3.97289802531512	3.95734447857019	3.96516652662265	4.03103826109428	3.9492098380444	4.05007544204747	4.05530033578327
1553043_a_at	2.388549043771	2.41131242010074	2.61315726951899	2.62549584221454	2.68737574622631	2.6901272427116	2.60582315668499	2.35573102601978	2.22786232389953	2.21829931281597	2.47547160628836	2.59853468453225
1553044_at	3.2030993669632	2.78853383881538	3.0397429154957	2.85140246651777	3.07932236473167	2.90215965169936	3.61322233888665	3.11819045153838	2.87021165360344	3.15075215224642	3.01725425597023	3.36960258709516
1553045_at	3.49909324147028	3.32369341173019	3.66242253296514	3.40779937276958	3.61774016724698	3.4009864949063	3.52944615215951	3.41847656849538	3.44408547246528	3.13518026364071	3.71609990157064	3.42218036976083
1553046_s_at	4.93478413310381	4.87676335473883	5.1706754188995	5.09155765164362	5.01761322640783	4.84116765005221	5.04728029850647	5.09893153928811	5.18981398790383	4.96602384434353	5.15615617614334	5.12308344792455
1553047_at	4.34479482267243	4.75380520196335	4.79465508614825	4.3849515741382	4.85750050355121	4.6592342117356	4.64722040379719	4.6273997444682	4.36071669595298	4.5394670171398	4.50553096773924	4.56131687424678
1553048_a_at	5.98366842238556	6.29348165396499	5.72155268141917	5.88520361364908	6.58885215441307	6.27904084369974	5.72708327393306	5.919258645905	6.29728240162031	6.21464131378648	5.74376459915615	5.75671694747494
1553051_s_at	2.50995169520133	2.88233475886806	2.66469355429647	2.52337859140327	2.52503557803697	2.69483832511972	2.6986654139659	2.53855873912603	2.69492572746928	2.86996007221452	2.74459771434366	2.68446727690253
1553052_at	1.86016387090358	1.659513444421	1.99149325427518	1.89050387403706	2.0036979889075	1.88880049770041	1.7487003048136	1.83507577376466	1.72776180512698	1.9395911770823	1.91420897093615	1.90345725112561
1553053_at	2.84745810017255	2.62654276472594	2.76249151373422	2.54144854390968	2.74062433797585	2.81963944980362	2.61800063645341	2.70803182404256	2.61864453307785	2.64851043013974	2.76350851871182	2.52715966775546
1553055_a_at	5.84098544679188	5.70089975057063	5.25244444006903	5.1113393636507	5.65812629453103	5.39753803701642	5.14703197536511	5.19376850524081	5.33896824928723	5.29765180227891	4.65287555597263	5.14372431949957
1553057_at	2.42931321106093	2.5927029949938	2.91914908574606	2.51556244681353	2.6265493151938	2.66920256673442	2.59723930244741	2.7641048219014	2.77378576057958	2.74673920921039	2.78965631241755	2.80895806408325
1553058_at	2.79687956201524	2.73890845276872	2.91510550877759	2.58988711062405	2.68098202481841	2.79146911209509	2.96053721799378	2.76408906306306	2.910044595523	2.66605852209337	2.62358836801304	2.58369325855891
1553059_at	2.20074693827748	2.08074077115361	2.35750334281478	2.17420319365236	2.28980687393182	2.17077067904901	2.07740751893335	2.40183743866647	2.21665021865002	2.34082097082513	2.13966351950635	2.3595408189934
1553060_at	3.8680926746748	3.98091532916114	4.22823854161624	4.41123037497094	4.15060794525853	4.12735177485659	4.29247650805184	3.98145904049092	3.88824464937677	4.198890322567	4.27721434297841	4.21910457505496
1553061_at	2.5508713118355	2.68984398887828	3.06147171301735	2.58988711062405	2.94580704933226	2.4971032480828	2.57028725039125	2.56086397995467	2.37320071257968	2.53360950001228	2.65391191285496	2.62101445011113
1553062_at	3.97884615787809	4.15681086699052	4.30947785652518	4.0867723348009	4.32491525283697	3.70933875179878	4.16456698195842	4.35509092635183	4.1011962453227	4.04087318666308	3.71061166503156	3.63931596447012
1553063_at	3.70770047718202	4.21131877963418	4.11920420544623	3.76908575662145	3.89808036804367	3.87117800260877	4.03103785807253	4.11059731757372	3.81959531669307	3.91968335998655	3.93570338343663	3.97442272788124
1553064_at	3.94076993731387	3.7649178072458	3.99268278457627	3.71297620058939	4.0957466752106	3.98068941722058	3.7844191763213	4.00359526276705	3.77857240770597	3.80773564789571	3.96897771786414	3.95767807813992
1553066_at	2.5728896904535	2.61965904955418	2.58572147628299	2.98597777433403	3.0750927781274	2.55289508196765	2.79824949481035	3.09214904593465	2.44284520103934	2.74698999681248	3.03538269608692	2.56571189656855
1553067_a_at	3.16445823644358	3.18562010896507	3.15671546441656	3.0140810794893	3.12690171110629	3.04407867754311	3.1978654501658	3.36673058514766	3.34400276395092	3.20099227532954	3.2565932805295	3.29800696073994
1553069_at	2.86661196917209	3.06533416186914	3.00457391715854	2.86271203045335	2.94916400914816	3.01653376790719	3.15396720311998	3.13211325105636	2.90992683585353	3.39634271959109	3.30515004286491	3.03397528319221
1553070_a_at	3.80961134837491	3.76175466956869	4.01095557608739	3.7388525615352	3.81982495348039	3.71640091228431	4.02348434900622	4.12394578712325	3.96271555382376	4.28545619862551	3.91059178793501	3.97888666512081
1553071_a_at	2.79679329727194	2.81029951526141	3.14042931383513	2.6975011714138	2.81500693191812	2.72858845387708	3.1152544760641	3.09259505734201	3.24109575198489	3.02171937678367	2.87924292165632	3.17661970261796
1553072_at	2.75247874062044	2.89860971383778	2.80895806408325	2.86543738754605	2.83450667102784	2.48371157116851	3.00832798788942	2.78002335059437	2.87943813560065	2.74698999681248	3.12505355925663	2.80895806408325
1553074_at	1.93125066475012	2.00804866313499	2.15647913940649	2.24945173923404	2.14195329229772	1.87559027640667	2.132316342761	2.07114568888329	1.87410742208961	2.06604151563722	2.4063483908334	2.19409593077036
1553075_a_at	1.63978061953706	1.60037413377955	1.47157376905019	1.42775454176898	1.72254302316684	1.72254302316684	1.6555281396013	1.57429430204505	1.54713323691288	1.65645045720445	1.69997859413192	1.64908211649434
1553076_at	2.20371140456015	2.39157341582889	1.97671121187424	2.18084469022933	2.54515014116622	2.05125354711339	2.25442182894981	2.35443518532941	2.07048037333084	2.27976969492696	2.33573986961929	2.40305869450739
1553077_at	2.11044824000998	2.135308557888	2.30290858034937	2.33210110881691	2.41679313210121	2.37021277962031	2.42456649883231	2.34258276406363	2.0475173108282	2.33335704716418	2.46276615071343	2.46792801667512
1553078_at	2.89815562987872	3.01952578072162	3.21440044672143	3.16722975143665	3.31513034670581	2.77415148430889	3.17859344292995	3.02874383813781	3.17036247898024	2.64966679797584	3.03246596840019	2.92843581752199
1553079_at	1.70357386540956	1.8074800751542	2.10132149559462	1.9038727683115	2.07057556117188	1.7730630926744	1.88612384267946	2.00734768723103	1.69290796478377	1.83914880581342	1.83914880581342	2.02425582805708
1553080_at	2.22786232389953	2.25860311342471	2.5119516507008	2.42088848917368	2.20793518581681	2.29781257189594	2.46420731891939	2.46420731891939	2.34082097082513	2.23260190376044	2.36807545076753	2.35435690483814
1553081_at	4.7943611870112	5.11363920035438	5.29107237147457	4.61089659822936	4.87077824101438	4.70505207875034	4.96019528956592	5.1404307673212	4.8248688737874	4.86496570783097	4.86103818313291	4.74731824578232
1553082_at	2.85088750772668	3.10202686021465	3.04892854144658	3.20719026909373	2.88855129859276	2.80390205855727	2.74573202655175	2.6986654139659	2.84084741329244	2.98289957137777	2.8699956811444	2.80920134067852
1553083_at	3.93832078744125	3.59307338939195	3.39444618631918	3.50873231572604	3.4595557446229	3.38187276770256	3.56841831367844	3.59707579433213	3.34185745044643	3.60454531198506	3.69659984874463	3.6988341642914
1553084_at	2.12926922206812	2.24859849991565	2.38135994015935	2.2636054713462	2.34082097082513	2.16925564715506	2.32453853167079	2.13084403110251	2.12203186298933	2.00674847914189	2.25610198563093	2.25366660536499
1553086_at	1.85510549439167	1.79262333196184	2.19272768504144	2.09787289829614	2.05879649421567	1.76071339330896	1.83717193028605	1.72807253705243	2.54952941385758	2.09198892192696	1.9691898279393	1.7487003048136
1553087_at	2.40528131861431	2.40388245455901	2.83337996361337	2.79419156831725	2.37699382647203	2.34411561731289	2.40598271431099	2.74547905859017	2.34082097082513	2.44488867466208	2.68984398887828	2.77102571047382
1553088_a_at	5.96697955476916	6.1148487998932	5.98527082922221	6.13698780707247	5.95290740240759	5.8432983222532	6.20658453238071	6.0484866173826	6.03782256814658	6.22311985950991	6.10670908641466	5.99849454157757
1553089_a_at	3.4924382655352	3.61737569642839	3.66845839619469	3.18685357639591	3.37659901713476	3.5060052005563	3.84585889528918	3.5380839947501	3.47962290474335	3.44305921617903	3.69969710485025	3.30468990393529
1553093_a_at	2.11573074883249	2.26937862217845	2.40897677516923	2.05113233202846	2.3340429400817	2.09857427425797	2.28396150933074	2.30019847182737	1.99157488247725	2.02607922017413	2.26899736660698	2.28218158449066
1553094_at	2.84735652595039	2.7634196016813	3.02750961890912	3.14547314707783	3.07584723241536	2.96963353758357	3.12690171110629	3.07233558605765	3.03875094343064	2.95629982669952	3.05248672747257	2.99593685903396
1553096_s_at	4.098811902132	3.94085267477556	4.09679768088157	4.02374084112537	3.58439380273283	3.92610982616608	3.97381634115777	3.57392885386292	4.31847953962468	3.952183747363	3.75246989605625	3.99428029329631
1553099_at	5.80707295842848	5.17328701716548	5.79237220348719	5.50793182533741	5.12704172794716	5.62416474467972	5.54415979011632	5.45511616561013	5.99040043081383	5.77260397419358	4.66545248997448	5.26533404770636
1553101_a_at	8.36517162603465	8.2595736916945	8.67916177592191	8.46587300090925	8.37101447281192	8.58946777620059	8.60713441520908	8.86610280818266	8.19612659871905	8.44281499625371	9.02980759178745	8.9985551009095
1553102_a_at	3.71193552112416	3.24541868335534	2.85404301990664	3.19644571614352	3.95834421015076	3.28419787508456	3.33225793275499	2.9051624307838	3.64803454842306	3.65342081405722	3.07852321844284	3.50873387825513
1553103_at	7.62917993419506	7.42220426672083	7.75303525031245	7.54798186162432	7.42771506755117	7.75799530731994	7.49399359418427	7.62916023644675	7.84742343350648	7.39376412066272	7.50008639936247	7.69800036951425
1553105_s_at	1.92922018569084	1.83927901528973	2.24377943940243	1.87102260989458	2.03592213594344	1.95023269844759	2.15966760535275	1.97711082451869	1.53301200515756	1.74961044888596	3.14248098576537	1.70782843609995
1553106_at	7.62643853236191	7.9485171164997	7.64993656745622	7.75510976395637	7.99432742664348	7.91406907108724	7.70463049111183	7.95181827756443	7.06068405531583	7.44677964585869	7.73809815373103	7.38164234056995
1553107_s_at	6.99359795213466	6.94271377767907	6.49935964122071	6.62710906946477	7.10847127923682	6.83512354406916	6.38605006189676	6.45766986188301	6.41915597827888	6.81819445527044	6.7181783382045	6.61450427771261
1553108_at	5.93898949229255	6.39937565158241	6.1324366098173	6.24234554775904	6.6364410694446	6.16126817593064	6.31833179155295	6.38033014785634	5.6559841668488	6.11792498693312	6.32972011994027	5.86037236088381
1553111_a_at	5.74222811602445	5.5668059898355	5.64375520442173	5.98049834342589	5.84671555068068	6.07529488119628	5.53146811796121	5.54449911902431	5.74201453139536	5.41459247393286	5.5636581181165	5.58353027718677
1553112_s_at	6.03735731567533	6.14747061462084	6.22159586396779	6.30942392976668	5.9712085348761	6.08467572176645	6.53637894844437	6.38384041549181	5.85022979596421	6.09595228648395	6.34292459047738	6.21827054898774
1553113_s_at	7.22758850259081	7.37820479992185	7.32597195005505	7.67178366202446	7.07413221882102	7.47586362238823	7.84218234761212	7.91199061788616	7.11602299074877	7.15452446142554	7.5190105326097	7.37262405408245
1553114_a_at	3.69776390760418	3.59707579433213	3.52677492628173	3.339498482703	3.59392623210118	3.40457099990238	3.62788237990672	3.53958897102809	3.58764094352175	3.47194642720318	3.64480137311974	3.58430222113777
1553115_at	2.88995491266275	3.25689506318221	3.26403541355682	3.41917541501787	3.12449547315392	2.93790395439965	3.51516654161733	3.6269486943374	3.08801528289734	3.11467587971334	3.36634122379728	3.12707132740115
1553117_a_at	6.65714385979347	6.68439682256126	7.85568751734266	7.82325745457125	6.84404719859837	6.57271767111457	7.73734834582664	7.57419026217474	6.36835566215568	7.16891645565526	7.48135240318013	7.26520593558828
1553118_at	6.98946709151886	7.38015703854006	6.7956364145408	7.08276959547352	7.2989963802225	7.95522526452748	7.08569155823521	6.96911275272991	6.98642970248192	6.94562655409944	6.8731706908065	6.69691582326341
1553120_at	1.8764580186481	1.82336189978683	2.17180341093354	2.10864880350662	1.70820461750009	2.07895176277094	1.99119430113713	2.15336654550217	1.60712669645673	1.83914880581342	1.94784477198867	2.18180911236274
1553122_s_at	4.75192614754265	4.0983348559325	4.28829961429311	4.5028352800452	4.28000125867495	3.88451763883051	3.83799110287042	4.60347258540191	4.2102808667102	4.36656475388389	4.44792479684309	4.10605217629226
1553123_at	3.22407707081166	3.22258446282851	3.14300283547172	3.25289635559043	3.07299687282874	3.16066241072266	3.29084399750073	3.28490374980571	3.41188966726171	3.22874448788461	3.28155912206386	3.30736225636026
1553125_x_at	3.09373367821392	2.90456419720224	3.08761171889839	2.86407993328456	2.97324463729204	2.80472732540164	2.79145828545083	2.51790630169144	2.86351572915681	2.89966607582411	2.73732275041334	3.0183833260064
1553126_a_at	1.63758954524445	1.65523788231485	1.68548018407229	1.82166972715963	1.59951240362021	1.7672987979559	1.69586015893621	1.66225469436337	1.64073216102957	1.85397085243531	1.74164727960399	1.81263234898702
1553127_a_at	1.95999731155323	1.84334480152356	2.29058399630198	1.85510549439167	2.19441793466515	2.05774538950915	1.84728344633921	1.88858271872927	2.05357112319437	2.07852963788478	2.16701459354589	1.87201363521772
1553129_at	3.43169847702242	2.04946293529585	2.34413901770294	1.93168541697797	2.09872128459366	2.22461198309641	2.12606338990717	1.60795800838416	3.42960324907844	2.49471941028539	2.0556121754729	1.93386821663188
1553130_at	4.40700957760292	4.75134878592354	4.80925949210751	4.5862703366593	4.47555199216387	4.49829663864102	4.64356620566724	4.5017841060302	4.73573874917063	4.65090413374052	4.59260235502979	4.58135475196345
1553131_a_at	4.47290605107169	4.36240197828451	4.68477247619204	4.3374976833624	4.34588370176117	4.23614091559819	4.4133536960779	4.48038828370577	4.20702346190951	4.53618242398791	4.40453227099027	4.40964766566822
1553132_a_at	1.48796437276726	1.56402456353131	1.87250454509872	1.46853438457854	1.55601658123022	1.47435599712754	1.78370447892386	1.40291735810785	1.38475736183134	1.79750660857623	1.84040275212164	1.40927695663882
1553133_at	2.73382935358055	3.23567187266942	2.50549290930408	2.88873628629532	2.68686716649101	3.2688500001526	3.06295953439998	2.69407977916688	2.85469311610671	2.88336128844779	2.73359763134639	2.39332341706785
1553134_s_at	1.87041124027561	1.67708867684706	2.06309496385899	2.06309496385899	1.80474309891088	1.78220610085918	1.83766328843093	1.71754746671934	1.71461381789213	1.83914880581342	1.888355980391	1.83030290512185
1553136_at	6.08630251287369	6.01732310297367	6.04092786602129	5.88513899750918	6.11408761928142	6.18306970930998	6.08958113957517	5.89723842193832	6.14625941325001	6.11689235518377	5.98726684169084	6.07995108908314
1553137_s_at	2.25548347524852	2.0834270549064	2.51478411787716	2.56430733539869	2.38973696846769	2.21590432211818	2.44867121499771	2.3898197245266	2.33402738449676	2.35409580984671	2.75725068649581	2.56430733539869
1553138_a_at	2.79409513162911	2.40388245455901	2.60489301141107	2.61992652234317	2.58988711062405	2.48591624704893	2.75807844020378	2.80422157500377	2.85308145162427	2.47182013233215	3.018806900222	2.74051105304745
1553139_s_at	4.09602457990105	4.24270592576472	4.24747133260328	3.86642389641468	4.64468466419225	4.21363411981201	4.33632101234035	4.19553494190263	4.24627159591397	4.38555156932763	4.15210599913375	4.17587732858484
1553140_at	3.32966636824565	3.43674177218268	3.79876706356212	3.89959775997266	3.75829363300428	3.60341413066823	4.03878389161703	3.32879795356637	3.60011652885972	3.54937241910693	3.95964588784592	3.84857491013478
1553141_at	5.12448051251611	5.50161996449802	4.3838201266012	3.85173167450095	4.80246351351289	4.6288493149512	3.49916107431129	2.60175137488946	5.22874972240154	6.72381424816261	2.94179253496273	2.85080572378788
1553142_at	6.50318074631942	6.74294738942038	5.69664240239319	5.43965990248164	6.1822150775304	5.90968610877343	4.64094435360014	3.45043637966313	6.52448693939344	7.33532954774874	3.44776629619936	4.14707282194111
1553145_at	5.3754700352212	4.90329325242182	3.26854537029142	4.01089916286241	4.20569477021284	5.24221825054945	3.34991766911725	3.62287754675498	4.74285225048633	4.39189957289027	2.74580483143062	3.7371898636667
1553146_at	1.91454050065377	2.10651433739987	2.03507569838018	1.9995403790609	2.03425895992112	1.9995403790609	2.02081890437398	2.18427636021549	1.89800748984171	1.8602442927901	1.95919914956661	2.10108663876196
1553147_at	4.11230349690386	3.55731969876283	2.69529514757073	2.73441544472503	2.52406840119701	2.36210963796862	2.62515182252326	2.31480359463189	4.44626740815225	3.4407259333512	3.06789691824332	2.37697163550943
1553148_a_at	6.93408272151556	6.76730057630066	5.92520628526223	6.0081613485652	6.54075319364307	6.55612154880076	5.9531980869133	6.08881122913644	6.66162674955661	6.61813824052996	6.23204650018799	6.05717454994887
1553150_at	2.29490593190599	2.0196787835543	2.12831733774349	2.20409984438364	1.93474159677402	1.93768261408199	2.61906296248083	2.43371381339652	1.77395231551648	1.94001440981649	2.04931608955545	2.08218091895975
1553151_at	2.3369393587654	2.42638734298904	2.80895806408325	2.61162223532732	2.33110347995101	2.31485569503662	2.65225666306793	2.3752114321366	2.61162223532732	2.53852039302735	2.5211910351174	2.7458088021274
1553153_at	3.53847124336497	3.98222319849521	3.29350803033197	3.2750601858337	3.66669165520401	3.56509334141233	3.34435968809249	3.25310538806405	3.81696513457256	3.705425811751	3.47345321696566	3.35486352820516
1553155_x_at	2.98964041076422	3.44366276498361	2.94726154049139	2.89225955224646	3.23729595416826	2.75281828794181	3.23399861804999	2.97178695627781	3.23158608126516	3.34435968809249	3.34595554835791	3.0127067576036
1553156_at	3.47666714234321	3.64277617079271	3.91998411782591	3.64752716175242	3.43550530118256	3.54666238024466	3.6523270884273	3.89323765920527	3.83760631869893	3.04679178309645	3.89748696616131	3.6729441876844
1553157_at	3.3961193272257	3.26178763360246	3.48098115846475	3.19485912843499	3.45689186771502	3.38619013861349	3.65508698412399	3.40404835275833	3.18536774230323	3.24329953827011	3.31530747535017	3.44037807885863
1553158_at	4.98241897683654	5.41998063102792	5.03781839405632	5.57792979865242	5.42910774889873	5.76420593295979	5.29864473658454	5.15755700520488	5.06573281103297	5.09982972256028	5.3788924752891	4.96270174562336
1553159_at	3.09675170176205	2.94639439749735	2.85747929302897	2.99655268034846	3.12076805339518	2.65440319901581	2.61692882489017	2.95067120116009	3.04665530770556	2.92028509058507	2.96084210933171	2.82566645175467
1553162_x_at	5.71527106727356	5.62028745385507	5.84714701042481	5.79717958463043	5.73717616997801	5.98337179389843	5.97548782066023	5.79441382527661	5.69795358439934	5.53512596111617	5.7897130332994	5.73568066344093
1553163_at	5.41458801185941	5.34375310254168	5.26267563464969	5.2152603487268	5.44419051202484	5.26227787604307	5.28400202241633	5.29355318217776	5.46842468416637	5.33410478985539	5.41277872223844	5.31188142178102
1553165_at	3.06854143053755	2.79411107616612	2.3786673729981	2.43742574348992	2.57291391913337	3.27342639008295	2.67329834441966	2.58988711062405	2.69866541396591	2.69986560992564	2.28602518442192	2.39521494663683
1553166_at	3.94354879705787	3.97066943415184	4.46884434867141	4.80212324935772	4.26999997046219	3.99102514451652	4.5330740605248	4.18596327146537	3.70716667455909	4.01102948381996	4.34240764513648	4.59625201855759
1553167_a_at	4.31528033241993	4.29060224968704	4.5965171526961	4.84932645080409	4.29296921013055	4.51460866378582	4.97557252615574	4.06541718270782	4.35130729982476	4.37756802914608	4.83949877328256	4.94828722183573
1553168_at	3.70770047718202	3.72774581096528	3.90984371228101	3.74631566160927	3.86784516747318	3.6992001640559	3.71609990157064	3.44922169791872	4.2194748100616	3.90181416317369	4.05291013157341	3.65298301831425
1553169_at	3.62691637406488	4.08634073198274	3.77315721509454	3.90018594057972	4.31550839063699	3.88000395028634	4.06437470533119	3.83121638431744	3.945414431666	4.01154136607461	3.45490843693473	3.83224019129247
1553171_x_at	2.81180223927575	2.89717794310629	2.92762102853349	2.65641402614461	3.01808454659693	2.67235110332837	3.21878240154726	3.0611354881475	2.76102633932867	3.10029010764417	3.04334614664332	3.08354444207325
1553172_at	6.06938269637309	6.15503152438137	6.95644643246813	6.61765044092926	6.11635102591834	6.2119965182463	7.10414335701383	6.83365566274866	6.0921539418077	6.31093538213289	6.66748423844051	6.58119866252059
1553174_at	5.54225548718062	5.74863790652897	5.64116137365686	5.73122861104937	5.59788087052029	5.33599126735828	5.70089975057063	5.64210078916687	5.63779117300024	5.99402418856862	5.64116137365686	5.6621646457297
1553175_s_at	3.2623186538439	3.63879664409559	3.6992001640559	4.31210137815083	3.16026396591095	3.11328564587167	3.88385545050895	3.86089988254351	3.60128085422473	3.88666411789784	3.9323025051157	3.17226745152608
1553176_at	2.17144520467507	2.01592425383939	2.19035483583282	2.15881485418277	2.18286202417259	1.87634508546875	2.1528625551359	2.13245220906338	2.15881485418277	2.37714384478177	2.39602295256958	2.2592240590044
1553177_at	2.72026470263996	2.8921922074546	2.67461843711896	2.89305956789596	3.13136414541861	2.82617303234936	2.6569453213766	2.80505021194032	2.81777431681374	2.73851844795116	2.95776024970964	2.72048555055423
1553178_a_at	5.26115156868072	5.50683899424955	5.37850875294736	5.21885332853642	5.21490805710624	5.27986441565401	5.34196045048828	5.50079988725838	5.24033344970442	5.32761330847234	5.44348812539889	5.27731086025037
1553179_at	2.16480940176459	2.31985785531854	2.56802128282996	2.41695453224371	2.81050367589118	2.17227404921116	2.71791421133369	2.3472759817023	2.12690984235237	2.28992151125981	2.61019230212737	2.78145146314885
1553180_at	1.61436405553552	1.57039425446286	1.7487003048136	1.82722711210353	1.85133375558817	1.66659006898311	1.73603588875232	1.45519072151205	1.77173212619241	1.75097901919213	1.62100377737698	1.79773726935698
1553181_at	3.38469808263599	3.48557577649929	3.28813530823319	3.02685363949522	3.23693801944361	3.17047261896942	3.24195093616266	3.02297086192043	3.34607578632724	3.28739170188725	3.40960538682149	3.64726931324098
1553183_at	1.78948736797499	1.56068072957915	1.75271226249453	1.94982351039381	2.06895734368105	1.85024361651333	1.86630883354406	2.01152708723357	1.69561053610344	1.81548726111573	1.8745733878425	1.76693990588519
1553185_at	8.77099390688591	8.51572065008407	6.45701140181685	6.65236186309003	8.2680346995111	8.7827161883606	6.41983181274748	7.83285787228311	8.33141853948976	7.50241669140911	6.86696642156083	6.70873789970855
1553186_x_at	7.99547832779054	8.0917245114443	5.86048689002748	6.08958113957517	7.67653848352039	8.3636519056628	6.23636449791247	7.11594120416557	7.61506325230962	6.9822321161825	6.16858689377681	6.00282464498488
1553188_s_at	2.50151583639352	2.7988941728976	2.80909495891499	2.67089357192947	2.68984398887828	2.53086635891905	2.6986654139659	2.60289122240572	2.58005974564177	2.42621308889693	2.36807545076753	2.28208517659348
1553190_s_at	4.72580282682505	4.70190209613538	4.85013696874498	4.66657877644869	4.8953897991249	4.76680122348728	4.99497893662233	4.84032433945734	5.03048018247947	5.1386724283043	5.13681699542587	4.65293708864958
1553191_at	2.33025225616499	2.59279553712619	2.26614592110893	2.48371157116851	2.73128178711615	2.62817070783345	2.31300777592338	2.36807545076753	2.983927005119	3.1102546081645	2.47747545237052	2.51738254950358
1553192_at	3.54575407961985	3.42968442645268	2.75072893124378	3.15763288017279	3.11795960310767	2.91267762592938	3.02387461772463	3.12763751056525	3.00145353175713	2.79308451848948	2.81870049957361	2.80895806408325
1553193_at	2.79562304668067	2.82649048916627	2.61966807732205	2.68040695427754	3.11039741597467	2.53244176046193	2.4722445492447	2.98645323653542	2.75769580781541	2.34082097082513	2.60380947304753	2.7704224366964
1553194_at	8.47756305559419	7.88093702896754	6.83207051734966	6.91328991094002	8.37007475021159	8.70020821137974	6.52044824682417	6.37541284819481	6.80304649530271	6.7778487658675	6.5601648607926	7.19046303849831
1553196_a_at	1.94001440981649	2.18651172533892	2.35082024911519	2.04073117495908	2.16064741571365	2.32808891077116	2.26747601444655	2.01637893512557	2.22786232389953	2.37897129115001	2.62857996456832	2.02143521025871
1553197_at	1.76791631018336	1.98829702393352	2.15847971072405	1.93006825476453	1.93409096469185	2.06117540396411	1.81518098388686	1.76791631018336	1.89786314047333	1.92687429556511	2.02507469841802	2.01292395445568
1553199_at	1.3673694104375	1.48693922668734	1.67614122652586	1.82953180321027	1.52286707216292	1.65377834211596	1.63645718511908	1.82953180321027	1.80057976116474	1.62883115070458	1.85845668708333	1.63907469455265
1553202_at	1.78962433580997	1.83040970440926	1.84909524156665	1.76795475401092	2.02962107609287	1.96838092625043	1.79600309289656	1.85596056933594	1.89835620894677	1.93586517683962	1.79494368760997	2.0029316547118
1553204_at	3.12695143091386	2.83718180381178	2.76761362131177	2.64597234517413	2.89348064416908	2.89348064416908	3.01688758802558	2.89943780438478	3.04436350221084	3.17661286875228	2.98409393261245	2.80766169315649
1553205_at	4.1705348865929	4.06410990664267	4.50927888598087	4.24708891443134	4.59998689772173	4.13323406522599	4.37278746898291	3.87589720476591	4.05085839858656	3.94756909271098	4.56817350281925	4.2119852207646
1553207_at	4.98234693627967	4.78215170973928	5.80080800980047	5.59172102705728	4.56637952172401	4.72116230073762	5.38245575996033	5.35757723300397	4.34344424393811	5.2133440869715	5.60147349566131	5.33419428763994
1553208_s_at	2.24166076409493	2.28370980913963	2.38916528156999	2.10603305698679	2.26918715277235	2.20114654648298	2.36469161805328	2.15140562408789	2.38214579969796	2.42222430397949	2.35885592431174	2.08891932930768
1553209_at	2.6986654139659	2.8233825085223	2.83921672645382	2.84292049119734	2.96308403717902	2.53261572804021	2.84144049613648	3.12982288877617	2.55009282946741	2.89457502714845	2.82762485561005	2.74888673012495
1553211_at	2.79088822400472	2.87553515943838	2.99318262148703	2.39843567915116	2.86648389786782	2.39843567915116	3.89587379748748	2.7687286404022	2.71430327317623	3.03127569027429	3.11129015465405	2.69472230288986
1553212_at	2.88395236454896	3.32702313067062	3.37081063761769	3.359556364474	3.4449266877716	3.38364118738269	3.13569033262911	3.30006412116698	3.40842543873295	3.41179127044555	3.59649396672473	3.2856390514715
1553213_a_at	2.62723224167317	2.53060664485374	2.69317491033984	2.40194323793152	2.69317491033984	2.43880632924356	2.32659312794003	2.55564403157606	2.59705899069326	2.42290500961127	2.47425147477787	2.61867913194249
1553214_a_at	1.8219262097844	1.73369333338306	1.62675235107995	1.78004638774652	1.86501919342137	1.83234178299022	1.5874391129836	1.7487003048136	1.79869753796097	1.56534510762597	1.7893937172019	1.9229369880899
1553215_s_at	2.67289770698711	2.66001579659763	2.7849166192216	2.7095672442414	2.77081512307551	2.64385260883543	2.75347821909638	2.62857739647241	2.56628275456317	2.87093474939171	2.49377961194745	2.93021263520854
1553216_at	4.11912568839407	3.71678945159745	4.13930584727723	4.15656975614856	3.94558003218901	4.29474971309742	4.56066458098036	4.31120405868489	3.84055814617836	3.59149200637945	4.26999997046219	4.48035442416358
1553217_s_at	3.44116659251436	3.68762963396539	3.62193781973409	3.85292824935015	3.38152643459674	4.04623065280037	3.90542376382008	3.70026847920378	3.54611413187562	3.44678185995863	3.82527719453368	3.89954239210607
1553218_a_at	7.30597050113452	7.32057418683853	6.60473380926659	6.5713805998329	7.31529979305701	7.19492015917725	6.36179051194572	6.36515448013551	7.01985003960123	6.75362459488066	6.08690082986038	6.43351451363998
1553219_a_at	3.16482490086612	2.85164188503993	2.88785228865948	2.85639265516918	3.14031608112558	3.61233986660528	3.12690171110629	2.805933111319	2.7204076150306	2.73366407427296	3.22889586770266	2.94207483331892
1553220_at	2.83617032113414	2.96297590088404	3.20099227532954	3.24398836013768	2.56285098412455	2.87248392956389	3.39815341550758	3.13342496383044	3.02753205862303	3.04502850624048	3.6892256071789	3.65086952174721
1553221_at	4.33166840199332	4.17836728682589	3.86408340906551	4.09755317863238	4.44692980313857	4.14599925915147	4.75067675723665	4.60141218646385	4.1983931234321	4.51592490849472	4.51199866313152	4.50086587550559
1553222_at	6.5871125334287	6.78846476340506	6.74744982422229	6.58855852104662	6.52685894515148	6.28781239792429	6.69969749924237	6.70166540676262	6.68789936421985	6.56441380990732	6.61350379200262	6.61426282595227
1553224_at	2.75276060564084	2.31865888792206	2.05182327660205	2.28306155934306	2.31237384361959	2.28306155934306	2.2978699230038	2.51286835918273	2.41995294289661	2.58193731356603	2.19960500435689	2.15386318487423
1553225_s_at	4.27028600372364	4.01351267270847	3.68202013949969	4.0858797702519	3.62286040676477	4.13937347890985	3.69904308664641	3.65660807383814	3.78297262104684	3.08856356132328	3.71609990157064	3.73025801861021
1553226_at	2.66874918512682	2.71397258834568	2.62796212196543	2.97120310051539	2.80459770561922	2.63853076621363	2.74986355218879	3.02146495148167	2.69407121215895	2.71841062296525	2.49016494503986	2.60882454442693
1553227_s_at	4.92087040120924	4.8064316411693	3.85360712454727	3.65605900102859	4.66175023199749	5.28753611608863	3.78111973820862	4.02726616535637	5.02622352668533	5.02916676626711	4.32872583462301	4.1241960942867
1553228_at	3.00273754824017	2.25506751872526	3.25033022013643	3.25086860436921	2.34301638412476	2.55934027787191	2.24869986215833	3.03558546414735	3.50405782224835	2.58246798814209	2.45483227986809	3.20113478676586
1553229_at	2.83891503352285	2.96002204801071	3.15271747047171	3.21101060330752	2.85617012734411	2.81869020214881	2.96260010326765	2.66145762551289	2.64630498044148	3.39781621437692	2.92543721597937	2.66145762551289
1553232_at	2.86407153318671	3.05906465884067	3.05425470574078	3.16176016586464	2.85567881627818	2.96788747904886	2.82271112020585	2.8623833867189	2.56769463801424	2.87107161959656	2.97706461043713	2.60779319395258
1553234_at	2.9039574122568	3.25402843256785	3.33739272632753	3.15693686734818	3.13052666783376	3.34875069834247	3.23360051307417	3.186719300758	3.3446514021171	3.13141952941083	3.20584007258373	3.13439872711732
1553235_at	3.71504589814826	3.94464006431379	4.21582923220821	4.21582923220821	3.92127644584449	3.63455348202571	4.5121195924065	4.55073309890976	4.1573719286729	3.78772969509249	3.8380298420327	4.66444364028003
1553237_x_at	3.89080313958349	3.97968664769404	4.37909464818561	3.97195293800271	3.73573920964198	3.78731439864715	4.5196384799535	4.07765653810502	3.86601712731919	3.65769180889219	4.24710002637427	4.0885671964239
1553238_a_at	4.5248474269368	4.51446077513744	4.5661069234179	4.43895094930012	4.59451579726785	4.26495507178893	4.40558356394196	4.52495806543803	4.46794916034152	4.32820938626239	4.80776366473163	4.5022834701182
1553239_at	4.41249065236413	4.38575617183633	4.55582333458952	4.31293136447535	4.28971378445082	4.27883612360451	4.14001426273611	4.00986575843375	4.36977110508857	4.33632101234035	4.33830860887086	4.32053049484308
1553241_at	2.64533512058887	2.91216845027754	2.84148106581319	2.64257594613951	3.0426152729643	2.86287874094184	2.75604482790106	2.89860076299207	2.90253144404237	2.84624395488817	3.06440452385477	2.9771593051735
1553243_at	2.10005152252967	1.98046786898989	2.06876127786852	2.05675123705524	1.90954056293933	2.05675123705524	2.12911770166802	2.16161409026908	2.00856106097987	1.65901988933342	2.12014033956254	2.12841722766013
1553244_at	2.33894569059401	2.30597607594996	3.38289634077125	3.57729131553423	2.37075817641254	2.52833027554319	3.08573446473682	2.84663560349804	2.3813647143734	2.60135903321716	2.79649172087276	3.07806243142304
1553246_a_at	4.0223825487612	4.15287933557266	4.40500613190219	4.24105241142454	4.26999997046219	4.02972458218849	4.54875628554548	4.34471125037824	3.98978855310035	4.62850359083093	4.50391962513839	4.53730927810263
1553247_a_at	2.65770909686731	2.82065097778164	2.76417165431883	2.7963452426813	2.76417165431883	2.58988711062405	2.7582761934122	2.87515837639458	2.9722869457281	2.74664195707284	2.77018212119919	2.71344952936155
1553248_at	3.73898594500272	3.67458512583696	3.70286011962305	3.44942349836678	3.53612757137837	3.62471001281183	3.68178117688869	3.72890849675169	3.58149166102218	3.34004100261135	3.65469531898937	3.76822678733893
1553249_at	2.49864606291727	2.34082097082513	2.49381222943852	2.33916736908061	2.29178637120505	2.42015471959036	2.58355545243148	2.11231150261623	2.01140602238488	2.21213434809672	2.60959980432111	2.61345429029271
1553252_a_at	4.02868394184291	4.02299825190703	4.47733403661173	4.48261120311807	3.61485762343006	4.27717941799808	3.97381634115777	4.0665236104552	4.11865305669734	3.46338959170693	4.64875634067796	4.34486847506105
1553253_at	5.41622668332392	5.45541500977989	5.39091473030788	5.2862839831905	5.35603158089455	5.08279202740746	5.67524187165442	5.3479755323403	5.28122828692951	5.72716527790221	5.53880752609515	5.42505528009968
1553254_at	2.03286138839855	2.13208268948319	2.26065683598603	2.03818367955005	2.14064694509542	1.84594544153724	2.00878483883746	2.13436927526498	1.98737605162482	1.89097300543414	2.15666519911852	2.17015615291536
1553255_at	2.10753200508249	2.22786232389953	2.36009323501879	2.26820972250769	2.40486967172507	2.14773891442935	2.25012198883931	2.32580109772517	2.21067998410817	2.06281350380415	2.22114097459995	2.11954338559681
1553257_at	3.97799941100623	3.82234966807527	4.01035775826905	3.83468880180885	3.86233474732114	3.93103497270225	3.90002649027987	3.75540842585862	3.9247409275637	4.01035775826905	4.03556559040224	4.00920438351005
1553258_at	3.4186612671682	3.51788256825283	3.44538558997129	3.37562495288025	3.57425591827335	3.4186612671682	3.43993979248128	3.10092021466126	3.46977138239471	3.2793651808974	3.64815418757148	3.58036772183653
1553260_s_at	4.66720997195748	4.46411900193764	3.08848420131518	3.72830352250329	4.4289571561056	5.42065105325115	3.41306974090377	3.6289225853682	4.79916012430346	3.71234683392504	3.66162407079836	3.40279492097926
1553261_x_at	2.409418656988	2.13323118716366	2.45140451569968	2.57161618659591	2.35558538675689	2.81193041053394	2.27726221683033	2.44450366361924	2.21782198336704	2.49215683912859	2.49364075978072	2.76984984931046
1553262_a_at	6.52831536515681	6.51358547993017	6.45019367422369	6.21302158009245	6.67756880308822	6.24158554619942	6.63880245243349	6.3832708526072	6.49006116162731	6.50985942828516	6.62788005355209	6.7666585451828
1553263_at	5.37892192447144	5.46704973519472	5.63210447398653	5.47795054243096	5.42928574965802	5.50045846681869	5.75154476984416	5.26517154552361	5.45269923451165	5.19305454182248	5.68238209532277	5.70733983706869
1553264_a_at	4.06989527674387	4.22659158235619	4.0777280702377	3.85439721563026	4.02256518531442	3.90498565475799	3.97381634115776	4.14896989343828	4.27642479180512	4.21781048888182	3.79460786323745	3.97134513624304
1553265_at	2.42663865749972	2.93282092502634	2.52438673545565	2.26183044005874	2.31208659229238	2.39300590370818	2.4356160196052	2.60951100804477	2.6135340900356	2.27312691755442	2.56444823762615	2.62641914887082
1553266_at	1.50229603522227	1.52906599101996	1.57488294685584	1.70404633121532	1.44936574983907	1.44107103776136	1.46234956307444	1.46127892731085	1.61284766174248	1.58372321026151	1.56535667392485	1.43664957918878
1553267_a_at	2.1386788380018	1.99679050758339	2.1381056050633	2.01760312602236	1.74470543294249	2.29162274248104	2.01970024421119	2.03123036599356	1.8036919975496	2.05676919320342	2.04485760596476	1.99081017701677
1553268_at	3.15564479671988	3.54176238799292	3.36499303348838	3.37769145988184	3.40821848231716	3.30686859034135	3.4188254732269	3.35082620505349	3.5081555258971	3.58227733878062	3.48324686886181	3.43318510708787
1553269_at	5.02040009013734	4.97169420913988	5.15545008356437	5.24981865319552	4.93102016796155	5.31920030537395	5.44542006798445	5.55703136906428	4.77435815595577	4.33267287545999	5.23437135662391	5.41024468804773
1553271_at	1.77791615797521	1.65523788231485	1.66225469436337	1.62957744141341	1.66130521613519	1.80262679699234	1.78622660043308	1.93213413540115	1.87864358121232	1.61436405553552	1.78239723036899	1.68733852433884
1553272_at	4.92114608099305	4.92114608099305	5.12694793127654	4.92893179331127	5.01055616090273	4.92285625043576	4.84423179939914	5.10921791458448	4.97250890508335	5.05882658258878	5.09704066921169	4.9392923462405
1553274_a_at	5.5579496589173	5.94576200032744	5.7132369397956	6.46731742510258	5.35220370247521	5.98337179389843	5.66601269627976	5.94759044165443	5.75592193337154	5.80227232013561	5.46324020595917	5.64796949119318
1553275_s_at	5.48703341746628	4.28304074606121	2.86513023604064	3.56340263678861	5.8302313852495	4.58911587999561	3.17453196357603	4.26987644517018	4.55366601062032	4.40743854737129	2.29222715576797	2.66204709615642
1553276_at	1.78258016528298	1.77197723592036	1.52231995090502	1.69419749630912	1.70744153519951	1.87743270835073	1.75985744619475	1.66799700629424	2.08003616918149	1.9782983123538	1.74632571756846	1.78698420735091
1553277_at	1.92658571278816	1.85667027868845	1.73529799071158	1.96549949894346	2.02962107609287	1.85821079883452	1.97180091179068	1.83927420094994	1.69289533183407	1.73369333338306	1.83255928048262	1.76359216000412
1553279_at	4.79804606659131	4.78123497444754	4.88499631347607	4.97816841379605	4.94757375055619	4.67525606128979	5.21981069604394	4.91331809346801	4.9477434576755	5.08547085971574	5.11597468052299	4.96786978995927
1553280_at	4.21648080850859	4.41606816891091	4.45003688487263	4.34654530756106	4.03921271812944	4.14407719733782	4.30895428530032	4.21648080850859	4.37803063775306	4.2666435335246	4.31297066316615	4.1728868051944
1553281_at	3.52608754832507	3.95214685529366	3.68515607235974	3.36637922508997	4.19384967162394	3.62180963879708	3.97381634115777	4.22469130677398	3.63827936554817	3.60731500098273	3.91617511336363	3.96307970443359
1553282_at	2.97679438967685	3.41383590852435	3.72998084770112	3.87630964552894	3.46406496051845	3.41511981185092	3.54126234121034	3.48294158055689	3.48638706140296	3.25744118667949	3.74757852603887	3.58156941284766
1553284_s_at	3.09523327524326	2.95845805676555	3.09215582870264	2.6534576549554	3.04078851613599	2.7707572456719	2.90101849872109	2.90935050352962	2.75901508192819	3.2173744169326	2.99911631537419	3.07922470676987
1553285_s_at	2.46317001247094	2.3700379489044	2.35678057956496	2.60914594445174	2.87635425021101	2.13372393931124	3.01359735165134	3.02865172834321	2.37754052929279	2.08862767584411	2.96790746338212	2.83557590457481
1553286_at	5.40858148960769	5.44868253568093	5.57674317371922	5.6719861492249	5.48492170654106	5.10828411577395	4.947910264891	5.23021583668577	5.77569593243418	5.48330378930529	5.50897522526632	5.79954055446177
1553288_a_at	3.93724647799959	4.14635949073795	4.84390541936176	5.01921666468399	4.71463310977117	4.46677768949502	4.40595049367598	4.21732184888922	4.06424229459699	4.55555118678544	5.12953575982621	4.75898603687844
1553292_s_at	4.1097091512966	4.26469649058416	3.61859384795958	3.43123545273295	4.91965684650058	5.10018867504905	3.78848440311777	3.9486708324157	4.20093208796097	4.34562199658929	3.95855653001352	3.73304612648514
1553293_at	2.30074082810575	2.33569300945905	2.21253568868933	2.09787289829614	2.21253568868933	2.18699021526214	2.36699558201339	2.21253568868933	2.27196489360774	2.16144474183496	1.92407980973618	2.10358757672305
1553295_at	1.84852231831493	2.31314019457066	1.77290036606281	1.67738309536328	2.47616158833744	1.87138174435328	1.65145207211187	1.76744000979319	1.89094134209433	2.13447006528316	1.53747043843331	2.12031289965564
1553296_at	1.5695279988259	1.72458759736053	2.04701799815752	1.76781040258565	1.55601658123022	1.71231529729047	1.757106827314	1.7487003048136	1.62623679422878	1.85825890358547	1.95912450758854	1.72458759736053
1553297_a_at	4.86383421127083	4.94944771855932	5.15380203784245	4.8989212110086	5.08856803746358	4.91031074681135	5.13914985906508	4.83813633249386	4.86118704972109	4.94156037368994	5.04971247006017	4.82923278169576
1553298_at	1.62004293331163	1.63125838000208	1.85553677758449	1.95702533957944	1.6028387743962	1.71291590698368	1.84707861283389	1.68654303818741	1.69290796478377	1.66082830191092	1.76628377434128	1.94838627153585
1553299_at	1.96875786058693	1.8811107578945	2.09598012559821	2.50859136925345	2.19568900645139	2.04440983681469	2.49140560987682	2.57433137722144	2.33031064776459	2.04254961122564	2.25073091324813	2.82441525552335
1553300_a_at	3.3827839733661	4.0589478964971	3.91416375769313	4.36207289445646	3.77238761737004	3.22101438164018	5.05239426124117	4.22580584299572	3.2438541000548	3.37811726782862	4.53745206542649	4.07264889395642
1553301_a_at	4.05859378308294	4.40441497299595	4.17324164342428	4.23648500354532	4.70664018993962	3.90962139179417	4.49978477081805	4.86786833275416	4.1001251578718	4.8905168748762	4.20107763941896	4.01780671992155
1553303_at	3.72499467487604	3.64631770716842	4.12528876184346	4.30230847209425	3.99015518953674	3.90621780838426	3.70009648067223	3.88585438823278	3.80004226892872	3.85333621623352	3.90267002336647	3.7178240829218
1553304_at	5.1748156932659	4.84543333722116	5.21273001068292	5.15510414720964	4.55273987115036	4.54022660186588	4.96016981278768	5.08515853088547	5.0584605455085	4.91710182209014	4.86558471404575	5.0166070148741
1553306_at	2.83782687060028	3.04734072227509	2.94114324406093	2.69348035425771	3.17458629433461	3.09341948537841	2.82298597040496	3.19399593338653	2.95516514685863	2.81043727197382	2.96476420738878	3.09192027226621
1553310_at	1.74119766637938	1.7255620854581	1.9352190190607	2.06524114389678	1.68540363178744	1.94929131511907	1.74903911061785	1.99594780755781	1.85006650735116	1.88965039084544	2.03640959071592	1.78099396476041
1553311_at	2.77927564145223	4.72447595440024	3.5568977021596	2.33434928026875	1.49890993812889	1.81291908779873	2.64597644181164	4.61089659822936	2.25528976813029	1.91975903329975	2.99882448944155	3.34640597166527
1553313_s_at	4.5009660285767	4.84551936571589	4.20715455305924	4.10466279623362	5.1304319052849	5.42639561647513	4.3895794828191	3.80989639838578	4.55423877222336	4.60643302467314	4.47999181335288	4.42933610552399
1553314_a_at	2.30846800981152	2.39878590268763	2.48618581532185	2.33336602636626	2.24212834235483	2.37715638670619	2.4600720722368	2.32022022633721	2.19128952890859	2.32629084860379	2.36550559988463	2.494659569493
1553315_at	1.95875389781016	1.71970428098148	1.81945781153936	2.13602644851846	1.9248839841189	1.88916107443623	2.04366006926155	1.95566092819715	1.91011048247879	1.82980909857061	2.12006975994021	1.87165589616109
1553316_at	2.55503637828144	2.82642470740697	2.69866541396591	2.72720340632234	2.62809981196307	2.92038888796805	2.91914908574606	2.78222669075623	3.05318324028947	2.78555088062765	2.42621708650552	3.29283837886342
1553317_s_at	1.92129412990617	1.8046416198765	1.81171914352761	2.12580288601204	2.10266345737798	1.81378322827205	1.80448556992628	1.92002134140519	1.91189175753928	2.03558101955862	1.82042852590309	1.81460299127978
1553318_at	3.17272559995917	3.36922593372056	3.03413568347513	3.12690171110629	2.83415027982868	3.18139358125605	3.32499891678361	3.05251988015892	3.42173099727799	3.03229713236063	2.83158263432647	3.31530747535017
1553319_at	2.84371221289156	2.40390564694652	2.98455851235789	2.7508870519258	2.90887580601151	2.44836845223928	2.92747596746521	2.76154481982067	2.47761748541096	2.60135903321716	3.14404831432868	2.84996751600216
1553320_s_at	1.57600559475869	1.61885446584101	1.77098820794738	1.63526302269841	1.62242771602854	1.47568737424107	1.67714052876707	1.58902479233867	1.69290796478377	1.70689186939916	1.71027914123919	1.76619384403213
1553321_a_at	1.99996755772282	2.34891577153425	2.03776248777242	1.96617753129861	2.07465137060288	1.93683564241629	2.06502637288916	2.06641475455459	1.98278295542003	2.07150732727173	2.17560385215004	2.02962107609287
1553322_s_at	3.26950269604923	3.26438240475637	3.64672765660689	4.07550283628471	3.60825905067793	3.10900514463409	3.62936028490599	4.0397552983978	3.27501534920319	3.75662170392251	3.47395902258113	3.57004351080085
1553323_a_at	2.97640426974899	2.93224859124586	3.05828992942224	2.75186551520343	3.00212923889768	2.6986654139659	3.06867944380269	3.13617277245235	3.07176191715488	3.25488386621556	3.16681047260957	3.14404831432868
1553325_at	2.88606382238631	2.85225338229844	2.91763873985774	2.81960312950215	2.81960312950215	2.56109189319442	2.8311931294075	2.7049541842732	2.85136647550149	2.93208249890793	2.56849235434639	2.94624298731234
1553326_at	2.30447930946787	2.04499066501189	2.35619759949643	2.14127407979716	2.54086334733679	2.34330184858468	2.52271034153422	2.01276132287558	2.32506190620136	2.20337781054084	2.33158701590162	2.48371157116851
1553327_a_at	2.76606732729547	2.60495996938407	2.74045734317242	2.73713891190557	2.7463590262817	2.71533718186549	2.58691281914544	2.68638588955277	2.77953540754934	2.6914467312544	2.93621139775559	2.68970432081963
1553328_a_at	2.20311857578856	2.81588874055128	2.52188346882519	2.4710850741925	2.5922436663025	2.23145317279184	2.57935330603016	2.27152507355386	2.47743950787807	2.24390394438785	2.58230898245043	2.48371157116851
1553329_at	1.55660736397512	2.0757958198184	2.04233868640087	1.91535143880379	1.89489146168427	1.83561823201655	2.03762475408528	1.9573800225075	1.63431577073177	1.86233805961438	1.9414957917216	1.66226394835361
1553330_at	1.66572560549002	1.62072245732266	1.81099074883043	1.80374394443717	1.71074702092445	1.74706632084498	2.03833318595397	1.80908315805178	1.70814462926941	1.71769644812509	1.9438072430783	1.87695607590862
1553333_at	1.52384626052903	1.74162285896914	1.78294814721845	2.17615219496066	1.75976814740773	1.76896580352998	1.67668092641201	1.96429058448432	1.90526677092359	1.9598422586685	1.80843676345102	1.85901855616566
1553335_x_at	2.24403898684618	2.29661211432883	2.07810746723862	2.05090492958726	2.18824495225424	2.14305209183398	2.4356569003517	2.00999097926431	1.87845158479937	2.19233553967484	2.16424234768486	2.01613745712114
1553336_a_at	2.24034183219533	2.26339260317805	2.62129178417719	2.26762263460025	2.30924902225329	2.13880927295938	2.23592452388053	2.05107622087011	2.27221402826568	2.73839416984664	2.41879618276817	2.56792083489046
1553338_at	4.82463354444002	4.76157206070614	5.40712329434801	5.57297902815801	5.07351877032296	4.79231615862589	5.67524904912762	5.95061897141747	4.0665236104552	4.71519739953333	5.38967562718004	5.59476208917955
1553340_s_at	4.925406432692	5.0062963231676	4.92213704810201	4.68598627633783	4.74897863733995	5.03228221341486	4.84710166930672	5.10704698580091	4.59135920311868	4.88314781537816	4.88995155512518	4.83841852091246
1553341_at	3.53146161041187	3.26898606043339	3.50949698845856	3.25131921821004	3.2771833608984	3.07425608553761	3.39118046492115	3.38427961284071	3.45490843693473	3.3822381746317	3.521927173409	3.28088543156817
1553344_at	1.7110045146364	1.74556915128159	1.73266358868797	1.67684887980198	1.77654265638453	1.78365912624165	1.78592918209036	1.63948145643509	1.74115988515268	1.79167308208212	1.86828676103992	1.87201363521772
1553346_a_at	3.23199833578515	3.25545584158131	3.56092190538468	3.47362235390472	3.63802365182854	3.63169169625172	3.32824468662848	3.48402694580033	3.17030824747363	3.46807025722208	3.44550378610562	3.46453810030666
1553347_s_at	3.16236167948591	3.04219038984469	3.39220679306434	2.92789389384919	3.10812824934773	3.19952306948096	3.09788909080268	3.21390074271359	3.00642285117747	3.17246464478892	3.0020951141193	3.20818174092002
1553348_a_at	4.07805567246719	4.05182896189716	4.21040556739753	3.95341485290019	4.22443173324287	4.23979187570809	3.97706735549606	3.6410299797723	4.22472811366223	4.1959072299466	3.96289690218421	3.49358152155575
1553349_at	4.05494638482175	3.50413831059604	2.69251283301763	2.34927368777055	3.11111981110021	4.48299888745479	2.67755096258032	3.25074306847835	3.54101765078542	3.14307573301705	2.59542634353151	2.96870658822808
1553350_at	2.24417107198105	2.26701851861665	2.58336500595901	2.30374580824132	2.35309917746318	2.22842630124427	2.28434492563169	2.67437538464036	2.44989017750428	2.48371157116851	2.41921026651258	2.3133817220229
1553351_at	2.53147584380813	2.54205903500158	2.64676537447598	2.58868780762774	2.56670633442	2.61638949387778	2.54049054666447	2.64124184222914	2.48371157116851	2.80131052992457	2.71228015833042	2.52713770394478
1553352_x_at	4.26340066385446	3.79488786483572	3.63364935168271	3.50307263622569	3.66604873927859	3.18158859043042	3.30640168470707	3.60931074935884	4.31847953962468	4.42802834452422	3.55496804405475	3.58484083930542
1553354_a_at	4.90136819088126	4.68339258759238	4.96266463012371	5.6861584469555	4.5135474960374	4.34651055639838	5.74863790652897	4.61784080774348	4.94594335609923	4.56092235584311	4.60104927300551	5.35400772531838
1553355_at	2.43400880507272	2.47479417367201	2.30314392752167	2.36787500397416	2.52830540324981	2.56735866299986	2.47290181097805	2.23518942312548	2.43400880507272	2.45301879990766	2.68111525010545	2.23354898426357
1553356_at	1.90830119640261	1.91157557317639	1.74713791431505	1.96409353643245	2.03875513140567	1.98370103300332	1.69567592145454	1.86250875652836	1.6304290325874	1.74308689211819	2.16739776388556	1.68121532807163
1553357_at	2.05764058946112	1.74825306219862	2.091990797516	1.93436372179678	1.98611753125981	1.72706280634774	2.04499066501189	1.74644330037635	1.95062723804229	1.97023288622606	1.90858919494628	1.89169553205128
1553359_at	5.37323428652586	5.54321653417307	5.4771804630759	5.47334153480655	5.67820254827673	5.44299981235542	5.47459364077047	5.2537909976103	5.46754835309999	5.45424498298363	5.47310484976451	5.46409981669557
1553361_x_at	6.20593357031732	6.36280562914927	6.3469445710858	6.54843534887656	6.24239077440306	6.28107846079856	6.45093886676579	6.34731926522747	6.40615197421915	6.39892431520375	6.58201695381835	6.24060943664919
1553362_at	1.52866145640037	1.58093575771578	1.5772951065433	1.71355526142993	1.63907469455265	1.54995857513318	1.56403789300424	1.66299770567845	1.69492865466936	1.55569677295028	1.70710157750242	1.67967401340522
1553363_at	2.50031364124091	2.2834668052224	2.53967241326555	2.44384572197655	2.456369465855	2.59636348971962	2.45775323592506	2.54483510221467	2.71456185034135	2.28844704055188	2.6817867692066	2.8267451186954
1553364_at	1.78991132690195	1.88710327109881	2.18774117674407	2.19695920600709	2.14640422791646	2.23417452152089	1.94899177192197	2.2674695872087	1.93263655381678	2.00198298482843	2.21779703323791	2.02962107609287
1553365_at	2.06659042810692	1.82336189978683	2.22786232389953	1.93676153934346	1.76356446495766	2.02605477869819	2.17282854124006	1.88509684629406	1.91166918524603	2.0902869571196	1.95285573932829	2.04375794424366
1553366_s_at	5.00330873165171	5.3614716994611	5.15213388331077	4.96575004196153	5.06680349535472	4.85419535560771	5.10790026648562	5.34385090406519	4.865665405184	5.19579774806923	5.13681699542587	5.05251083144118
1553367_a_at	4.0521003723079	4.46815574752239	4.53681370761169	4.15660526486021	4.16437252048705	3.98352242272321	4.53539118736866	4.4990560034514	4.09122873579907	4.32515955809666	4.35206913645151	4.269012643063
1553369_at	3.36419484368781	3.83507006888608	3.44552269442737	3.32705195302125	3.73764761954356	3.33976066063098	3.4332955506453	3.37238724255724	3.60955733652249	3.437196810454	3.2796963785538	3.26746836801649
1553371_at	2.12426065047333	2.35641218382991	2.27646442008708	1.90563442195416	2.09496560537805	2.03776248777242	2.22050700131666	2.06016110232609	2.13709683884382	2.47896343396432	2.17373613111638	1.95476198446696
1553372_at	2.27851688994385	2.47573876174334	2.61590614764183	2.50492227966856	2.2905894413667	2.20186379661584	2.69650541182594	2.63535333293675	2.0812010382019	2.53753435745164	2.76808487544121	2.49772646133237
1553373_at	2.04179586587841	2.05156709846265	2.26463868686725	2.01764573014794	2.09013347938465	1.94137606559417	1.93483449112532	2.09291309689262	2.05156709846265	2.33055905522534	2.11087469684131	1.78107446169012
1553374_at	1.77205457906625	2.0092382321569	2.03776248777242	1.99988632063927	1.89436508320135	2.28202535850379	1.93114575920504	2.0092382321569	2.01770186583662	1.93734971335203	2.01402798787968	2.0025088535777
1553375_at	3.85968022687481	4.05458613117445	3.7293571707262	3.26258624526148	3.89954956031713	4.00259801116876	3.92798351123861	3.79668304760033	3.85548750181195	4.17900005191649	3.84547071734607	3.86809267467481
1553376_a_at	2.28570143860059	2.00816025131752	2.300787291728	2.22234124857561	2.34006420753566	2.135308557888	2.37677347520557	1.88161639849267	2.18341955700004	2.08560446585881	1.99202811849957	2.30260957942664
1553378_a_at	2.79812943945401	2.91427689253857	2.7602607665886	2.79126501539253	2.60233023443739	2.57164063220122	2.83254196929385	2.67135365200292	2.73029335723996	2.89966607582411	2.74669307930313	2.94006934497445
1553380_at	1.8935341935487	2.04103910162396	2.13209264584512	1.90751652270676	2.16961600612107	2.30662675923388	1.75698774977426	1.76720952995726	2.09985489202822	2.22642152895454	1.95872402360973	1.8427978538173
1553383_at	1.64703249217994	1.47160322951663	1.85807719269291	1.74727880722939	1.75364432190267	1.93200045397602	1.58865402536976	1.59205178255986	1.80833930886255	1.85909979433304	1.81584326862433	2.03819021597895
1553385_at	3.75148575406802	3.42782062548097	3.78921498160643	3.6992001640559	3.72971455616128	3.57142338397552	3.71643372639144	3.71958627685703	3.62070579003747	3.81573046920524	3.77769453807434	3.58103243075311
1553386_at	4.071764950744	4.02643739580066	4.1168348250222	4.12097290432204	4.36907641605519	4.44415507013592	4.04601895654663	4.15663600308846	4.11082285980639	4.19092538924544	4.09887265717774	4.18014083123428
1553387_at	2.69440320883244	2.74120891182858	2.32565047118669	2.22805694610407	2.57429652793945	2.5993943101037	2.24491384950685	2.35131903908492	2.53407639743893	2.26377659935608	2.25543450924725	2.2884872383732
1553388_at	1.53869689638691	1.82439013828888	1.93077205662738	1.96617753129861	2.21566390975216	1.86467990131744	1.77212153682969	1.86117418009612	1.81168038898234	1.90762819499006	1.72013547006059	1.86054578689411
1553389_at	2.50920286676046	2.49105225102047	2.39403404496243	2.61479009954619	2.46532806599188	2.49597084237038	2.59983055436233	2.60137820240278	2.16720611417569	3.10215741572596	2.75622565329617	2.55956753959568
1553390_at	2.38921926185825	1.93591934967034	2.37815194092982	2.33571405789009	2.82932649013676	2.29794413639486	2.17014830839905	2.36807545076753	2.05327818341053	1.92108216860014	2.48787633434341	2.05746823704034
1553391_at	2.06072947288395	2.06702977313454	2.21916351524091	2.19012657118468	2.33705921381628	2.1682264828576	2.18960287688417	2.1682264828576	2.19762085643749	2.08719082447543	1.95311100580564	1.92242369285589
1553392_at	2.28011924797462	1.89623553131252	2.03776248777242	2.01510499202585	1.7018586945131	1.92284900619568	1.86444523874405	2.04108022288976	2.17140552001906	2.14651370418641	2.23882742581125	1.91760924563003
1553394_a_at	1.87562952609654	1.87370931610594	1.69733506354199	2.02627935604758	1.76877370256168	1.77909067727554	1.71990149784566	1.69061145952186	1.95600301242906	2.08003039253938	1.83192487033015	1.92966043870002
1553395_a_at	3.087986986838	2.97949548466712	3.02548451096027	3.09502656294714	2.80093947995359	3.01047753952973	2.95719975862459	2.99011292719262	3.08727984304661	3.08177379452872	3.05612227617682	3.09182611566517
1553396_a_at	3.76312433188234	4.00727035258873	3.82455668381493	3.77185102308858	3.79143893861909	3.87589720476591	3.52043284965388	3.78410061134709	3.99526207958808	3.8904897140086	3.57763046427734	3.72794108190181
1553397_at	5.61982186222867	5.74863790652897	5.69960833416982	5.4347864063862	5.56068721316311	5.5500032846369	5.5823129274618	5.60104566477008	5.57792979865242	5.43538863791809	5.54195447585484	5.5154458310498
1553398_at	2.2122973555005	1.72168124278131	2.01084788505553	1.95267167239737	1.82336189978683	1.99937596246242	2.27503432694457	2.04499066501189	1.69740710586396	1.80434366317443	1.90531609792992	2.20545394442648
1553399_a_at	5.10116798606941	5.2976002014251	5.46814613811011	5.38139588200441	5.24694841461647	5.090810274599	5.286015567063	5.63265240397151	5.4313270119917	5.51524742338118	5.4487044770725	5.57649398091525
1553400_a_at	3.01073679530022	3.09267829952831	3.59882952375407	3.06502460646278	2.82119053939888	2.63523417805358	3.39280235968318	3.48294158055689	3.20537585028561	3.34435968809249	3.21262386811977	3.13969912170538
1553401_at	1.70633405255928	2.00010307158479	2.03706019407046	2.44335286098763	1.90149654392171	2.15793273450384	1.97289117451139	2.04499066501189	1.95260665914822	2.10216940047905	2.01588997761138	2.06499424243516
1553402_a_at	3.70402953241693	3.58113430193367	3.40902478768586	3.73554570203335	3.66769346282218	3.10026453941465	3.18888515773775	3.5454102832999	3.262975721961	3.70271202815678	3.16327348675735	3.03914275180496
1553403_at	2.61130984905311	2.3614553927347	2.48684909420328	2.63286299658442	2.78461209182769	2.40654642597545	2.78775904835533	2.72975658874787	2.62028448462187	3.00974061701568	2.95926779380832	2.52323738632347
1553405_a_at	2.53028745246384	2.67931883533491	2.77347282693696	2.53253899684344	2.3981809356418	2.48371157116851	2.74975872591317	2.68332640906078	2.80584011938169	2.38150858758857	2.82097396962907	2.48272906047242
1553407_at	3.709535963796	3.31430019900518	2.73895659585716	2.63372218461302	3.62394357039984	3.95095706503723	2.31165289463198	3.02089166511676	3.13636241085756	2.88405345905611	2.7265497518096	2.79616378276042
1553409_at	1.79037719485553	1.59642243383296	1.5772951065433	1.86072917426772	1.75110356400677	1.93877722468376	1.70368874930197	1.81694563370153	2.1380304230794	1.83092324940998	2.07810357524942	1.87661591311896
1553410_a_at	2.78907770370985	2.65706879099859	2.82884000810017	2.36727224220818	2.76113167990216	2.54840504381536	2.55426442221116	2.4513527147021	2.70272240350887	2.86286264077201	2.34149771535768	2.25503210041832
1553411_s_at	2.00027344357195	2.09599183215955	2.27429788251029	2.10423246864244	2.11454452066514	2.07557479399444	2.13172099674932	2.03742312998415	2.09838015651458	2.14140466422807	2.07212711157256	1.81327365564787
1553412_at	3.73010042348583	3.84944469244673	3.91031051783679	3.93380978408146	3.86088458702879	3.93947988591285	3.88385545050895	3.94851754913142	3.71437557622823	4.12425389707693	4.09704183611088	3.8680926746748
1553413_at	2.91448868577447	3.32502305232003	3.37476465619634	3.02557834575006	3.01820662262748	3.02557834575006	2.99522398091688	3.09902154498452	2.98166686986446	2.96834045787948	3.56670298167929	3.0807840423471
1553415_at	1.61436405553552	1.61939849520832	1.56676051720181	1.60219874777368	1.73369333338306	1.86218022584909	1.74437569328374	1.77188139680603	1.72336026011456	1.46451133557278	1.63080764543883	2.02962107609287
1553417_at	2.68125455277512	2.73241876851054	2.90574479163335	2.83415983515954	3.12762607591901	2.77750090361845	2.88610448486553	2.6986654139659	3.0334978170296	2.20650107651415	2.96577988856102	3.02134884936311
1553418_a_at	1.94001440981649	2.29183552118124	2.22777664135466	2.29627792456813	2.27886758820903	1.96940383734915	2.48024772620028	2.56135121128193	2.32815103604989	2.28401812474638	2.21469091827545	2.47514985670744
1553420_at	1.8489797498912	1.85432527319314	1.73885081161477	1.71719776017569	1.74503164188285	2.14873180252087	1.9243587252018	2.07713701784419	1.96050081264868	2.11516687594538	2.00046327547587	1.81240910404302
1553422_s_at	3.47728005399289	3.68011260501183	3.20441652130002	3.60850230651121	3.69753839703788	3.44386414434281	3.70457210674314	3.68528934638096	3.65883264323116	3.79994018774915	3.56114673204376	3.73492963367508
1553423_a_at	1.65723756137495	1.60636856446989	1.83914880581342	1.72778072547851	2.04615044791007	1.73207735887733	1.63741544767459	1.59207929743728	1.77599190808174	1.49512454600522	1.73014641115187	1.94550768843631
1553424_at	1.86022710763909	1.68334367332825	1.91510845373	1.82521812817019	1.89831734383896	1.73669883520088	2.12649897551668	1.64874351318932	1.78463390005144	2.10577198418225	1.86649055065202	1.82465995273018
1553425_at	2.3846655179723	2.42698397874155	2.22963241379558	2.46062284341164	2.19328962136608	2.69902394812607	2.12388171286038	2.30034257637043	2.37887279288343	2.50543942980975	2.61089490224012	2.69306624111272
1553426_at	1.90694048654171	1.82336189978683	1.67741376503387	1.97144415668852	2.06169809427484	2.06169809427484	1.92488610101122	1.99025945525515	1.81640241002412	1.93926746430399	1.97067322167901	1.97213229370829
1553427_at	2.45787961159184	2.69359380992196	2.93910472545563	2.53428486542265	2.44452767012305	2.80016675699191	2.84516322536609	3.00022418405372	2.9650906157029	2.78972343703309	2.95109586464925	2.91340083655773
1553428_at	1.93798021557933	2.00242536601334	1.68138364791853	1.88275476015901	1.81177625324679	1.57632034586729	1.68089236093556	1.59751060171817	1.77651424121211	1.68648243441003	1.92165041092884	2.15336654550217
1553429_at	3.65683712962272	3.76273014602402	3.81543755003795	3.61533816830886	3.7930149204617	3.62168417343784	3.80580568488893	3.7357362086863	3.56758011543983	3.60683014531937	3.96212915710575	3.6414675407037
1553430_a_at	2.69866541396591	3.03650428188475	3.07952848985733	2.75410365707484	3.10858070259965	2.30260314846438	2.60522253070067	2.98815825215277	2.77048597987186	3.14744310153411	2.75737195300496	2.9771593051735
1553432_s_at	2.71602472741912	2.6783546449502	2.84496072153961	2.50527287139137	2.5343098154476	2.76643776064419	2.60657819295173	2.6986654139659	2.54896145354761	2.80142490457855	2.57381205289684	2.57152180198423
1553433_at	1.86850199618388	1.53432831501985	1.67085843560778	1.59121483344858	1.54454292482418	1.56782706691555	1.57305574816794	1.47476443509696	1.8301586208331	2.05469935969492	1.45664819363826	1.63907469455265
1553434_at	1.95818518661944	1.974776100246	1.74264112543967	1.89505311456159	2.03001161903575	1.86906918611119	1.86887777598736	2.0377664535838	1.98758046498143	1.59748132073096	1.60035535010803	1.87201363521772
1553435_at	3.10932593514259	3.23072571843961	3.23072571843961	3.41531752783882	3.09419550944499	3.3046200832141	3.37568156445327	3.01516555741414	3.01426941692496	3.58641877864407	3.37355918083397	3.14404831432868
1553436_at	2.37383223392591	2.22174567282287	2.21127506345471	2.09787289829614	2.22341956050357	2.14036144718114	2.13220552735413	2.17739926243576	2.66421043470123	2.19870892148644	2.43779917348429	2.09974829858099
1553437_at	2.83763835665579	2.88891770718314	2.82443843510641	2.74516906485768	2.84497428131226	2.7796248110559	2.91679062191492	2.86135425130193	3.0110101554351	3.00947414784626	2.82069576151948	2.86272724986105
1553438_at	6.18792880323707	6.24856143938812	6.00435722220409	6.1443057241002	6.17373509853687	5.99942027869622	6.53034855668893	6.13250470586339	6.46023473837992	6.10775801569938	6.19195863360974	6.22242718864008
1553439_at	4.16307795416711	3.96916686321003	4.073089566454	4.10577533699969	4.061568429703	4.04087370043151	3.95533281990014	4.04044821516125	3.77873208059081	4.24512014373857	4.10838702940078	3.97725168023352
1553440_at	1.67503605198115	1.66280833303944	1.43901967106153	1.86016794569893	1.79436532982868	1.70469311853759	1.91445822480345	1.66225469436337	1.66779869290236	1.48256134253614	1.60372501542338	1.67482923379504
1553441_at	2.12517275181444	1.6884465120835	1.5772951065433	1.72971211077978	2.11004232611685	4.05241451043714	1.45402899385958	1.38416461364013	2.12690984235237	1.62604002663234	1.43759446806097	1.47254688041411
1553442_a_at	2.88769968193439	2.59279647380403	2.55547869676149	2.70251604675512	2.88769968193439	4.0972088479006	2.61410047634433	2.41811395334966	2.96420083935604	2.17693224768952	2.33669386556454	2.20179620439621
1553443_at	1.93896758692009	2.24022447569681	2.31891586812069	2.10814022155107	2.27940347428993	2.07347521071731	2.43295999933027	2.20419845017269	2.24745547619402	2.11718574184577	2.26733218213056	2.20419845017269
1553444_a_at	4.75106281075018	5.11194782377991	5.03873988047393	4.81680710846716	5.054498088466	4.79263683397438	4.89244997565097	5.01504837989094	4.86890621786589	4.8183024057211	4.75778846688262	4.77787332778174
1553446_at	1.93511702790408	2.10910790270148	1.83914880581342	2.09731455751199	2.08285430494317	1.92775701055386	1.89345683125884	2.17906399380223	2.09956349582168	2.08135786893374	1.93378885421562	2.02773288637587
1553447_at	2.42887259745256	2.23726462426904	2.60681759059249	2.18152230951918	2.40821774310659	2.38579963516084	2.49197517461638	2.53459626393552	2.3401150752915	1.92488668655146	2.20658758845398	2.79671598782753
1553448_at	2.53311086659037	2.5061695262803	2.60731503208542	2.72625149366366	2.59524913717589	2.54284300465593	2.9800840417246	2.69420764121869	2.45152314853099	2.79862913708831	2.69776353308524	2.80895806408325
1553449_at	3.58506100522715	4.18573025528443	3.54701928893525	3.0627616202357	3.60079713892083	3.84237799553328	3.37215810719275	4.35254670139327	3.58010849641087	3.13286218021018	3.87623060438459	3.8916136644728
1553450_s_at	2.20078601905644	2.3009632368337	2.23011326719164	2.13142677757211	2.18573831248814	2.13037704309588	2.15156729894676	1.94372675862364	2.36288919446177	2.16945795740141	2.18759155246667	2.21097064063097
1553451_at	2.76725937343535	2.71321780418291	2.90854835722657	2.48435542267852	3.25086860436921	2.62354923777914	2.35328004466551	2.43653602434586	2.81450623259589	2.63103976011863	2.76312372174778	2.54491190483615
1553452_at	1.9265660494317	2.0002117626109	1.8920126627253	1.83791662726498	1.8369425920366	1.90866529189495	2.09230412983367	2.14560747211182	1.94127460964286	1.79488350487976	1.85135417294285	1.78238705246435
1553453_at	2.77567590767512	2.97737240898048	2.91425594662376	2.63503278126393	2.5468276418475	2.72519690437536	2.87990501755126	2.88388844213907	2.69259244562392	2.8570497404813	3.01903060985021	2.75711742808245
1553454_at	1.96513654729295	1.8214201042258	2.18324366527685	1.98566103081919	4.43926083314145	2.13793727213666	1.62484104042697	1.89233437380566	2.0197402369354	1.83903500899746	2.06083703856644	2.12303948498066
1553456_at	2.05847657674986	2.1484880979976	2.14125992075813	2.23127144200586	1.82206476784653	2.22055517488596	2.09672060170979	2.14906051840875	2.19439609567876	2.14395272320388	2.14944328883709	2.41256503065446
1553457_at	3.73544422039574	3.90688002754764	3.86637114123995	3.86305299354586	4.07724418432205	3.9289164857383	3.90582357143584	4.08460302133406	3.96132208882257	4.12577938367995	3.90211468568922	4.08752688252804
1553458_at	3.67686263916977	4.00745696142574	4.15038631196683	3.88960640676713	3.97808618748359	3.45525377102243	3.66021809660271	3.88091927162961	3.81978823501758	3.70705206615374	3.6787002345698	3.71328516642289
1553459_at	2.56520441092265	2.42526361302847	2.51502191825017	2.6112682690935	2.56962308391606	2.56314509367184	2.74888777750682	2.52581429618523	2.48371157116851	2.47167728285246	2.61626279718505	2.58922493674106
1553460_at	3.34331355094344	3.35272685321061	3.22688516150941	3.35438344070024	3.2278510087735	3.31217527385964	3.54494216673917	3.38473656921457	3.15130752517513	3.34435968809249	3.8520225384328	3.34331355094344
1553461_at	2.30550489645823	2.21445135223707	2.08461084248081	2.40787113348146	2.12690984235237	2.30432870957729	2.26561045935757	2.18453503456272	2.10796048691649	2.32196923593704	2.34521708622289	2.61789697864685
1553462_at	1.57679135802135	1.89835620894677	1.64989532240873	1.71448750281458	1.83025574781022	1.63907469455265	1.94301019998521	1.95703531383671	1.71140478482627	1.5506595742393	1.90592538405252	1.87201363521772
1553464_at	5.00316942077352	5.57011900425643	5.46814613811011	5.15487131334406	4.91965684650058	5.13229931686048	5.22308703993296	5.16496041928399	5.23655520396068	5.14308764988639	5.09947496162302	5.04246231428487
1553465_a_at	2.57535265102955	2.27453085750447	2.36799328000322	2.36799328000322	2.44265487497644	2.35801475807463	2.32170335409538	2.48894480088428	2.58988711062405	2.28517534834887	2.27957474024728	2.5254728066308
1553466_at	3.6233789337139	3.65745854521578	3.54503261654289	3.43315904547809	3.61804673829579	3.61804673829579	3.61464318148846	3.44269365120762	3.49824400611989	3.56013226782412	3.76682698687483	3.51705327344751
1553467_at	2.43320771810938	2.58554744525488	2.83828332763361	2.37194265135679	2.65517567150662	2.51303683471887	2.76172823919368	2.45565925102795	2.15564664052464	2.55093800605083	2.56338053259473	2.51303683471887
1553468_at	2.31962993370283	2.52842693798297	2.42586804683597	2.68321861717569	2.31962993370283	2.56004550364241	2.66967111390336	2.56481476873973	2.37074004892934	2.56295430983421	2.49057576328245	2.56933991587199
1553470_at	3.23727597470325	2.94639439749735	3.11053697870861	2.94735004397326	2.87082888992138	2.66646118097345	3.06925482242878	3.18099262482851	2.98112335878694	3.33792508760308	3.22228522665677	2.96380872626868
1553471_at	1.74229359105319	1.89076944180665	1.98902947228292	1.98902947228292	1.9248839841189	1.90291165510252	1.84728344633921	1.83191007930475	1.85381858354152	1.94209374169236	1.86178489239173	2.02346101016398
1553472_at	1.93247998657823	2.04499066501189	1.79102093653956	1.85070257784296	1.96635451839006	1.86642253420725	1.85216810003078	1.7487003048136	1.72867826193504	2.13383480242616	1.76515383960846	2.06539137324414
1553474_at	1.42723322996852	1.52274417386926	1.55195626842752	1.62132961225321	1.53213751175407	1.55033554413736	1.76827837327321	1.53694366801669	1.55769082627093	1.51709488965465	1.55834949997783	1.69469602305335
1553475_at	1.93670286448216	1.92051324168767	1.85008573594376	1.99764723962626	2.13066963005269	1.86332431149609	2.09968181840633	2.3705943992674	1.86014426329243	1.8668908030214	1.79630942793054	2.17932136548359
1553478_at	2.71181711433237	2.65728792665222	2.95089903953606	2.41479830410763	2.80147932918928	2.32310396076237	2.60047663665945	2.59977847928913	2.56504963126331	2.64772077578415	2.60623618534557	2.79670845562501
1553479_at	3.06270184866951	2.8278938877071	3.0653799591481	3.24468047239477	2.89966607582411	3.01911371266233	3.07785505878163	3.32349360610805	2.96871405785828	2.94741350732601	3.3015882491402	3.2165092977133
1553482_at	2.22270200818519	2.09746939885767	2.57261649342962	2.22786232389953	2.456369465855	2.55825843328551	2.4220330576077	2.29907829255488	2.23953107598622	2.28995647505273	2.2370278399746	2.1174970581327
1553483_at	4.97497523642294	5.69208584445587	5.53285039290461	5.17913060027971	5.32916144374736	5.30988840010347	5.36116599092077	5.59937857515844	5.22781452980631	4.98258750366027	5.5359221670022	5.85633319561551
1553484_at	2.3111488911872	2.04499066501189	2.18369942072856	2.13079658952405	2.15828511763093	2.10280477686756	2.28692609925282	2.12449584266934	2.2426208414614	2.38024911023996	2.42915049608002	2.15336654550217
1553485_at	2.13793867471776	1.80648062321203	1.8237857415024	1.99026429739823	1.71754762836925	2.13315489774161	2.11996777717251	1.9310938792101	1.97333332110739	1.92412808526068	2.01930918198751	2.07634611088503
1553486_a_at	1.8239114441173	2.00072538048373	2.08677870837602	2.09993269001419	1.98132323594566	1.98132323594566	2.21602381902265	2.09055241951076	2.00648697320752	2.20704645691717	2.33913041854631	1.83746549677788
1553488_at	4.08790384655368	3.96137065926822	3.95570609740686	4.14931020694098	3.9717931589992	4.17758282516009	3.96254148868283	4.15968127818862	3.81443659811911	3.96137065926822	4.38979459428202	4.28472692559545
1553489_a_at	3.95762604812574	3.82314082829247	4.51999073282706	4.32084247476581	4.26441040536597	3.89705859298359	4.0703798798698	4.20119461816241	3.97381634115777	4.05971987070817	4.46517926192032	4.12484264268477
1553491_at	2.38113374724588	2.57911823893827	2.77742535953124	2.97962131753722	2.66257676394623	2.67787210532668	2.88981239922842	2.49896800535879	2.26444227694689	2.7693412177832	2.76453448664211	2.65759440315849
1553492_a_at	2.55011588995237	2.37704844071836	2.53324908087468	2.56297572110982	2.58744668743898	2.66936713568871	2.89787690197014	2.51278509246576	2.11871545060899	2.48112686505059	2.48406230350147	2.51278509246576
1553493_a_at	4.90844736873732	4.87551941500636	5.06768062198346	5.0373400882859	4.97406271239004	4.90312571760715	4.73715768924046	4.70185590042327	4.86674034650564	5.07248336868887	5.01939829305467	4.9577938907268
1553494_at	1.8767152243674	1.65762211085526	1.83767059868825	1.49028074557614	1.67863308670074	1.993815661623	1.74773045001189	1.84374266473502	1.6982643198626	1.61436405553552	1.94001440981649	1.88503332895451
1553497_at	1.94001440981649	1.83553553348711	1.59311063417228	1.6195832210656	1.64810909298605	1.74341754082565	1.76666278642335	1.77261146867567	1.97825990290343	1.71867019173869	1.71187713446697	1.7585139899669
1553498_at	3.10577668593401	3.09557200357192	2.86941503480002	2.92234090805137	3.19907017379431	3.22110326922644	2.98973182595129	2.69988521495515	3.07259223520706	3.03650428188475	2.81061587013516	2.94591609943875
1553499_s_at	4.86802276718902	4.88951189563588	4.78200114748114	4.75270172537027	4.86285638497669	4.75132260405403	5.30241729714575	5.77507057159433	4.61585181326318	4.87665785174598	5.95598604622651	4.8302187755036
1553500_at	2.38732371546889	2.56870102431322	2.72083476641959	2.29053240564674	2.31802093375362	2.49137675089687	2.51239213313098	2.52956965791301	2.55559137846461	2.66306420128946	2.74496057861502	2.50907329653916
1553502_a_at	2.49364075978072	2.50443659645869	2.24428739422234	2.52577249424598	2.54128935880675	2.64172043937302	2.35755544939918	2.1662761569291	2.61536397398549	2.56109493788138	2.66289343013046	2.39205873385025
1553504_at	2.53211545026576	2.39144508243689	2.68674827445611	2.84838393380942	2.37507692084799	2.64095881241726	2.71077752811645	2.54692024966924	2.61685191865027	2.63224790148531	2.74512310814215	2.54199792493964
1553505_at	2.80895806408325	2.97774375558783	2.81020083013797	2.78813820195665	2.87694644205106	2.69558443594513	2.84306109688177	3.03702073406865	2.73980336104601	2.73765035578026	2.72408266849479	2.74677848933777
1553506_at	2.7391004410412	2.85639265516918	2.98342270608783	2.81033903320495	2.5108611876621	2.82382185620631	2.96495168273774	2.67561092144585	2.92882200697143	3.07387120708765	2.82762485561005	2.765557144191
1553507_a_at	4.53692086918093	4.74765306145085	4.77485642660613	4.397570315738	4.42261133364612	4.55075113205385	4.46846261899138	4.35768101961737	5.10933018574129	5.11209445491707	4.46990598561538	4.58502110134493
1553508_at	2.39228687942874	2.25850782065443	2.72781425629614	2.97474291092491	2.71261773293014	2.53374011612699	2.75986310304405	2.67583271891717	2.64937601576737	2.59328845508261	2.5292252842914	2.7896246487712
1553510_s_at	6.61732437136367	7.01369718328755	7.48687689065861	7.76027243357285	7.45997555059695	6.95606933406286	7.69218548804582	7.33817118456703	6.65257275958224	7.18791995407716	7.19835780157383	7.44903939181734
1553511_at	4.60054460703073	4.13758614934588	4.59381999162657	4.42702695175886	4.44012300431038	4.4261262305866	4.58996136738358	4.64248249365193	4.52720707357042	4.53828011377426	4.62581604777726	4.39568846192807
1553512_at	2.53053814228525	2.33291040871294	2.60967298037411	2.90553485029762	2.44202431915028	2.61755653772777	2.50935853069204	2.81869020214881	2.47803046634248	2.34878391910816	2.71762891865648	2.63561452534195
1553513_at	1.68622338997408	1.58686807936118	1.81321627821988	1.96409242457459	1.79199562704178	2.06760576779285	1.9422364606693	1.70855766208821	1.99831281919803	1.70536833209187	2.08454335395828	2.09903964234721
1553514_a_at	2.51053976247293	2.50882246042011	2.64721443581653	2.32648862882612	2.32453525518594	2.48907904558673	2.28038848242012	2.13233022493416	2.18159217185173	2.09375531186327	2.62547497044978	2.36216441087389
1553515_at	3.26972280645312	3.08991965884273	3.56932331408909	3.43400692119828	3.29119128968649	3.58220115211052	3.51906652569763	3.52584302483913	3.50072873894701	3.48589315804848	3.67796932440537	3.46453810030666
1553517_at	3.64980139488652	3.6368160878759	4.06943622627397	3.88434643861157	3.77342638419144	3.87254509533948	3.81448158717362	3.75342495312589	3.79966498975487	4.00286095845503	3.81470576170784	3.79966498975487
1553518_at	2.92473484488049	2.77896799013074	3.02565034592697	2.81805952904374	3.04277500436624	2.45304952335265	2.99631305238907	2.91414438883946	3.04519787948652	2.98900159761501	2.92116576416777	2.8765017918966
1553519_at	1.46670742874403	1.73369333338306	1.77466833928655	1.70353670723379	1.77147190478384	1.63883312652522	1.79465190459455	1.96751913931486	1.78682261407684	1.72677770045871	1.82045545995434	1.66081868427207
1553521_at	2.31891586812068	2.42274650959344	2.33646772296587	2.1757354119121	2.32733492885846	1.93200045397602	2.40357546206429	2.70063323161895	2.25816022868182	2.4150473846574	2.14957229042999	2.19481679796851
1553523_at	2.52859405478517	2.56986443255953	2.80396203425044	2.94829097377617	2.83992309502314	2.54256340454174	2.73508062401069	2.75450565874206	2.57046965760315	2.6915472426439	2.7708813822084	2.55421039327734
1553524_at	2.1247250736703	1.94190748252528	2.4078572982535	2.00892236609083	2.07325654070216	2.00001627335667	2.08341755525464	2.10004919484589	2.08580338209474	2.29071451768836	2.43387563495206	1.88751469994728
1553525_at	3.8825609398002	4.12688677994714	4.29389599505291	4.36387362011585	4.21998341417758	4.39437101137435	4.35637244688862	4.17614465886486	3.9987563841162	4.07652501601331	4.30338727764818	4.24644011732738
1553526_at	3.4257354498662	3.45098031258975	3.68998386491086	3.50265073556787	3.41223135950914	3.38364118738269	3.575676738362	3.4340110956874	3.57969121479352	3.36473737199612	3.42558791500472	3.50204025093874
1553527_at	3.19619621032873	3.41099514926335	3.78769920364363	3.4915030095202	3.58010849641087	3.25692936480589	3.47604470670267	3.4631185407972	3.06229921882132	3.24967672769048	3.39911360447049	3.26289939711513
1553528_a_at	5.10881866382971	5.37650124777453	5.83962164025514	6.24789608802266	5.06083382443453	5.59805049608658	5.71872592776161	5.90521256496251	5.11435473268873	4.84557182228597	5.67994686302796	5.69689829223468
1553529_at	2.78914637181999	3.25086860436921	3.28923388623571	2.84398861796712	3.36235084577742	3.21254480405688	2.91914908574606	3.09171935828998	2.7819090127412	3.15335300152612	3.25333246839013	3.01907866366288
1553530_a_at	12.3183954543933	12.8312356046008	12.1314472293422	12.1741103721993	11.9280756662957	12.1859129655895	12.3451837298104	12.3206172160464	11.7878346434581	12.1578258331163	12.3358243298221	12.2141364961399
1553531_at	1.82134331954482	2.47085723979292	2.24608203044795	1.96617753129861	2.10982785163086	2.07846457043151	1.91284378844822	2.13024649410991	2.14785827942294	2.08358936107483	2.1890448335052	1.98897072224443
1553532_a_at	3.68573639825024	3.71776763624216	3.91249795787439	3.53918378452851	3.51200530120471	3.57731423702095	3.66242588431012	3.50447013948941	3.6238813733017	3.59540999451339	3.82256006306782	3.58709005988173
1553533_at	2.46214084157152	2.48610088921135	2.67031202736992	2.70838544499498	2.52025588319309	2.62876001857969	2.59447676970163	2.6019802554169	2.66831669537857	2.50943074073216	2.7932943604198	2.76398715986595
1553534_at	2.74893901283133	2.78227599366634	2.23477770952932	2.44426848004146	4.03318347530081	2.77549899857628	2.6081937243617	2.5267186894594	3.52117652343769	5.06795481463817	2.44733438837581	2.8441156112404
1553535_a_at	5.83811541143448	6.16780782324607	6.25437865259381	6.41448456938922	6.67528133412342	6.46337994431502	6.63260601536624	6.68630670535705	5.91202619934847	6.15489364140619	6.46040739481151	6.4651907942809
1553536_at	3.18007964471267	2.87589132733253	2.8040429552921	2.34082097082513	2.76866695830973	2.57973157525795	2.6895745413665	2.55160511465442	2.34770946590126	2.70941017461409	2.92517426108431	2.87725407180241
1553537_at	2.26230474071966	2.1423087840398	2.47151276492949	2.20932366760535	2.4840408443527	1.95100740909083	2.15336654550217	1.98112046674888	2.06795325168983	1.99674865752488	2.392253086144	2.40200739118874
1553538_s_at	13.5965987752451	13.5137468367955	12.7488217689744	12.84834541923	13.8296664895302	13.68256863029	12.4503366639253	12.7643166739905	13.5075615825486	13.5646416299083	12.8076991080125	12.9312368610865
1553539_at	3.58048891197173	3.62482666291075	4.03572990009513	3.59857470795592	3.79692423501364	3.65631014231373	3.69545568581658	3.89116793875634	3.91059251402216	3.49423645655796	3.73962592194394	3.69545568581658
1553540_a_at	3.09413022726886	3.18820043432363	3.49358548474792	3.07294451593502	3.12690171110629	2.97816723300307	3.73583372558548	3.00422429654764	2.9512480853824	2.83545345655552	3.3189827277279	3.36421757111732
1553541_at	2.28019589461094	2.23784423585214	2.08528650623459	2.29449630521308	2.18290712835144	1.73369333338306	2.47088214832534	2.15336654550217	2.05005388144046	2.44416531228558	2.2253844237042	2.19972272693332
1553542_at	4.45389937053537	4.51172744806909	4.74844821990451	4.53629000383003	4.14832578619812	4.0665236104552	4.48479962646438	4.37247366871404	4.45333413597075	4.79325416967019	4.29638402429983	4.7117274869233
1553544_at	3.89834299556247	4.43726006243509	4.58843661288589	4.2993422134543	4.42234187617423	4.14848178000822	4.31894699650655	4.3539805875913	4.17231254044143	4.21397074131115	4.51977781675656	4.3260929031159
1553545_at	3.70427892933161	3.71968542928297	3.76123812193147	3.81746332313805	3.61199217148414	3.87346783247669	3.70181372098308	3.75956142857683	3.90333815182721	3.64362942207556	4.13143698375501	3.59707579433213
1553546_at	1.52593099422014	1.62260150701901	1.61911312647301	1.52720412658554	1.5406228407652	1.83286119627457	1.66225469436337	1.60293741438197	1.60293741438197	1.72519857656762	1.71864200782349	1.74241269527475
1553547_at	2.013897805345	1.79194531674832	2.10749161019584	2.05133553071424	1.98308370851097	2.00885861460858	1.9971989600785	2.12489082598381	1.98787326032313	2.09051942736215	2.06299148172848	2.23022470613473
1553549_at	2.65727650163555	2.72684085632395	2.77482269067446	2.69759357040066	2.79267311777946	2.91838672313217	2.61648943847416	2.87188299964514	2.65180994156735	2.70693793947398	2.88383205092404	2.68375793966327
1553550_at	2.30686559687873	2.39469843254702	2.10672309492591	2.30686559687873	2.37490865376961	2.53575703603698	2.17994236816487	2.56002728412907	1.96885499214171	2.24277462517463	2.31068907665272	2.22780942339184
1553551_s_at	10.9551282252054	10.6916430914397	11.1035303681245	11.317498423257	11.2413969931728	11.507359910239	11.0053912098954	11.2325768309963	11.2448067538457	10.7940251305099	11.063726867138	11.1686151442573
1553552_at	2.42223852796592	2.49292236851623	2.69941548013735	2.78842462898344	2.52426688200219	2.69392145201233	2.54545713785307	2.75016847770237	2.54768061098268	2.33796447098271	2.70186240947669	3.08607651628127
1553553_at	2.55511645743526	2.48709422306341	2.44871126785719	2.30471744218406	2.62205284830871	2.25356900799319	2.49693446184701	2.53676319571447	2.33297457640205	1.93593260955269	2.6896440047847	1.93526308701237
1553555_at	2.53032700857137	2.74251138678897	2.65789203464908	2.49135350516871	2.75791569773686	2.67890252210772	2.75428523526857	2.57597285730859	2.45157149160791	2.73927826383803	2.40873773812892	2.54543606582328
1553556_at	2.14541101308951	1.974776100246	1.99121070967322	1.95042014015008	2.45587787867751	1.83914880581342	2.17495710739825	2.1166708741715	1.99970358799095	2.04052222418816	1.97161039600096	2.27212763934711
1553558_at	2.36120337004422	2.57048691468712	2.42836342069107	2.30135089002905	2.69791648135332	2.3783228609469	2.58988711062405	2.53424560405735	2.68861191347918	2.73110890906461	2.4846380246964	2.33843504686937
1553559_at	5.18309189733766	7.34905234836327	5.46468173788263	5.88817664339868	7.8257302855718	7.60405021629105	6.44487222204112	7.06796973073145	5.45551778505274	5.28367497349201	6.65645717325962	6.18684118937526
1553560_at	2.57369872108375	2.49714021107329	2.63106687961645	2.64317938518458	2.44718568444263	2.48320729082767	2.47739081612759	2.45475347275497	2.59459753922878	2.59725724008057	2.54882597209943	2.75789890318984
1553561_at	2.20516225244148	2.02229059355384	2.29311445383464	1.97695778362673	2.22004496898363	1.90930038251798	2.03465397149592	1.99133545685937	1.89835620894677	2.13494953031872	1.90994290006118	2.14629580317267
1553562_at	3.45467547494645	3.34247861090933	3.78467872520011	3.45467547494645	3.69367741308333	3.79183768205622	3.70450339763385	3.31375429923084	3.31529993926287	3.2643558649694	3.53908144100982	3.52538397699296
1553564_at	2.48618358362169	2.89594626740421	3.52252920037537	3.02113794273745	3.01228129499205	2.63098021954138	2.93000963386244	3.06411920514199	2.85990173261706	2.56420779446205	3.06989265874095	3.10318200238467
1553565_s_at	4.11441132845725	4.0177310692081	5.36209348349333	5.24539110903671	4.72892985690052	3.69549159297663	5.71712236417779	5.27311566523506	4.39450413972918	4.9571724616299	5.02202570010437	4.77787332778174
1553566_at	3.5930394608888	3.33018518517045	3.42532749127993	3.46119323275882	3.74992173535299	3.54488060637944	3.3364716823355	3.43277277543937	3.58201540336976	3.47362235390472	3.51522690563044	3.75945428386932
1553567_s_at	12.8823350239425	12.9022210379151	12.9177494420023	12.8774649415455	13.061910154651	12.9890374046832	12.7608649217258	12.7830854128533	13.0403818073099	12.7806197096251	12.6981479561113	12.7217575570698
1553568_a_at	3.06405714739746	3.23261723990394	3.42979551512519	3.24004060172499	3.20781105488327	3.11036221321277	3.43511873584264	3.49531364146485	3.29860208787362	3.31107269097214	3.5107893946639	3.31254814685724
1553569_at	13.4052707246676	13.4787557902734	13.5549180106873	13.6763735278187	13.6350250402732	13.5563991690614	13.4465704732401	13.4996559600119	13.3879796293475	13.5507277701688	13.4811806615503	13.5210315282661
1553570_x_at	13.5805957282127	13.645922681349	13.7398912655931	13.868667885203	13.811059773545	13.7528745399919	13.6331061206746	13.6750610970367	13.5724399281759	13.7202490452355	13.6786019638009	13.7266006506907
1553572_a_at	6.07529612227397	5.26131729201439	5.99865415118692	5.95458215395858	5.68921141028425	5.82820401503236	6.50069151479777	5.37850875294737	6.15975379001119	5.78515499908828	5.83066280218093	6.09521058522518
1553573_s_at	2.63995577124708	2.40475005493391	2.42537263048897	2.23393474925103	2.47343049502371	2.34767436113024	2.70710257639881	2.52181549614864	2.38418607640671	2.48371157116851	2.84490028190429	2.63002658263487
1553574_at	4.3418076204711	5.51884722420369	3.1852958346137	3.83558137422018	4.09739184348975	6.37010715998622	4.10127360213625	4.88457507190041	4.20328618827188	4.11798682002573	4.64445232288665	4.93802530829977
1553575_at	7.02958783708351	7.59023052715738	7.59230994149626	7.93737142461397	7.69017767931866	7.82418554799698	7.24529539459037	7.87700811380422	7.27782904086922	7.50311362361427	7.38305519786194	7.69415990960109
1553579_a_at	1.52281354752231	1.68923602121398	1.93200045397602	1.64771092457548	1.9248839841189	1.68958903497371	1.88128158523835	1.80186603591098	1.72678743630509	1.69888823379738	1.80292645307131	1.79089592106853
1553581_s_at	7.65356106897831	7.62629386902248	8.18768909408934	8.0713049236568	7.98513273301732	8.02881955642906	8.06907363680147	8.48059524203504	7.62657442657681	7.5420597270452	8.05826512980943	8.0668376997443
1553582_a_at	2.51297828808198	2.6939364074076	2.51836993024994	3.01432121164758	2.7322810587227	2.72758065243685	2.67766137307938	2.4578348928242	2.68672457485769	2.74698999681248	2.48756262655739	2.66759383367855
1553583_a_at	4.29322049622773	4.58726289780749	4.57556548703991	4.32238991029264	4.41601995340559	4.48795041673268	4.40867426958727	4.59360930862309	4.0327314764342	4.33028477510011	4.53702476238552	4.35753181531962
1553584_at	2.9173776778257	3.38575506580328	3.35052186120166	3.02046821514383	2.97038323208632	3.16125734397493	3.39722931960588	3.4932282126958	3.00614733188644	3.01170770068339	2.9835253745577	2.9771593051735
1553585_a_at	2.28186815712594	2.29063958032054	2.50264685543314	2.29454352815998	2.17783800624773	2.17139286428952	2.28087652901903	2.3140134295806	2.27409322202754	2.41161156013419	2.3347869627535	2.37730100555335
1553586_at	3.56215634580897	3.7649178072458	3.77321616286396	3.70251120282401	3.6922269096548	3.61430606340758	3.92561056222902	3.6992001640559	3.57245377280282	3.59966284160569	3.81361938121798	3.76445979857114
1553587_a_at	8.75883365063149	8.68712806605143	8.44794388407644	8.51638747215147	8.91819005696286	8.89335184649355	8.29423251606427	8.23653063215178	8.43202026088865	8.60040536272251	8.21312144693998	8.22842035134638
1553588_at	13.9219340288122	13.7548822749439	13.8206355179431	13.7755173817573	13.9601990713928	13.8969699449464	13.8280174964134	13.7190719993063	13.9821888467227	13.937901733262	13.6791141497219	13.7323866023782
1553589_a_at	2.98418457512325	2.85639265516918	3.07861665519666	2.83788904944715	3.08783643954073	2.81417121192565	3.11429314269053	3.07734020800921	3.30174756801349	3.19290916647145	3.00418193619882	2.9237968221866
1553590_at	4.38591723906752	3.91954501445626	4.24122177618716	4.24219205188749	4.52895775812789	3.5977807371306	4.17177623385531	4.25673582167538	4.75902458099702	4.11157601696666	4.5344955371285	4.24310635964244
1553591_at	3.48656617872602	3.49346822140758	3.67181584188067	3.59707579433213	3.61658042197142	3.42189700773755	3.61658042197142	3.43744207517408	3.43846820139197	3.59600230923866	3.87977195765977	3.59977058594377
1553592_x_at	3.84490649482184	3.67458512583696	3.84717469314857	3.89623506348196	3.74458356171879	3.50679241958323	3.90899107749634	4.01511278165384	3.87655268965564	3.952183747363	3.94165442139213	3.91863566829546
1553593_a_at	3.14731275003551	3.33743896895036	3.61081720549834	3.45548045833851	3.20817888445048	3.2669088740889	3.58928492319985	3.60358020028292	3.00526059195019	3.35365969411257	3.40102918220678	3.3606648857212
1553594_a_at	5.13286214204938	5.00142507819478	5.18178945912287	5.40862291682746	5.16439817566733	4.62652226159608	5.41277872223844	5.04269440531085	5.2347330200186	5.32611828975381	5.32349970168437	5.26459084983774
1553599_a_at	2.00391517761475	1.76219514208972	1.8571554811175	1.85510549439167	1.87924779754487	1.66911993341935	1.7487003048136	1.88801982997727	2.08243593903695	1.88250301660613	1.99590030757453	2.02828571913656
1553600_at	2.98122704858393	3.03211641767176	3.2134869718678	3.2393991062765	3.14482305716936	3.16412443132328	3.13463498656311	3.09716260996852	3.03685720740457	2.98207180550516	3.03887851786068	3.04695602350627
1553601_a_at	2.07912590946339	2.30683997683224	2.38367318497449	2.33027087023708	2.15262796357241	2.32009582627121	2.58988711062405	2.06566863199991	2.21157674004486	2.23001233255142	2.24338378608285	2.41332898355951
1553602_at	3.82871712999442	3.77881413966072	3.78788301898716	3.77021557071333	3.62739993920154	3.61665171172485	3.84902870442661	3.55969444266115	3.73605564415611	3.20099227532954	3.57809499569559	3.66155986575876
1553603_s_at	4.46252305337511	4.39537597036211	4.0915732126121	4.08087415711019	4.5741366736807	4.86112879786533	4.23174443036786	4.00797596197325	3.72516255639525	4.43392799490882	4.03143305660405	3.80227842058429
1553604_at	1.69923060872976	1.81584201082915	1.59062923576552	1.85209438228603	2.23848000741733	1.89781209106455	1.68947768954349	1.8175975565837	2.30081858315847	2.48371157116851	1.76095947862233	1.99590360693444
1553605_a_at	2.65638937904766	2.81298372176361	1.95527931791654	1.70493643016217	4.48261120311808	2.1321734293666	1.84735179553029	2.41315797366934	4.90029450070025	4.33328258711366	1.66916063758172	2.48263869609728
1553607_at	1.479099801101	1.480444783106	1.57230522300651	1.74221383057941	1.58921474161368	1.4932363326331	1.65875083345675	1.58642733034588	1.69290796478377	1.70315682359438	1.41208491753545	2.05528815788965
1553608_a_at	2.06321489048097	2.10507628828787	2.38449768503561	2.01801785027269	2.13686097803865	2.25242979023635	2.31019240570476	1.92216393590993	1.80604541603799	2.12987194532241	1.98678798115067	1.94655621154474
1553611_s_at	5.04167759596975	4.70506406181821	5.36803229475906	5.23924440020662	5.23433731317288	5.25267407476423	5.4463775821814	5.15700777799768	5.17142748286702	4.92365080146717	5.78335342828091	5.69286007878743
1553612_at	4.79181103580721	4.61608999675515	4.00265552037804	4.22436601199209	3.69612520300059	4.14792498639878	3.99627905254395	3.71356112094644	4.84790826214318	4.49290585949654	4.20115255359108	4.10199571182556
1553613_s_at	10.9234238661408	9.57892186214828	10.0933690644631	9.6183866249877	10.4413187726782	10.9402762378	9.19708565795445	9.05444817645397	10.57633101782	9.95015476948097	9.24001408336085	9.46079422995935
1553614_a_at	2.04830742114249	2.04499066501189	2.10071828627091	2.09941743532694	2.24971222433053	2.09796885898091	1.83370277898748	2.0113479559384	2.1937490365328	1.83914880581342	2.05851770409391	2.00752035798109
1553618_at	2.72955234971227	2.59936757636425	3.12239576021667	2.95827312511357	2.87978943936564	2.76731546454668	2.90509379682831	3.0617645066922	2.71418483356742	2.60379236907067	3.06632836482459	2.89680283958935
1553619_a_at	3.16281866550006	3.193459938728	3.38851731644668	3.27792441170263	3.19888920612438	2.98283358163043	3.18745869968349	3.29711489579534	3.20099227532954	3.19831918726575	3.21721833119832	3.2023385154409
1553620_at	2.15646960135129	1.96038175141938	1.9870596369748	2.22786232389953	1.96038175141938	2.05553196123732	1.79375029807809	2.04499066501189	2.27528802979598	2.24638403360632	1.97192382244225	2.08070012305851
1553622_a_at	2.91403214773562	2.69369679177056	2.97050185563428	2.79560219971218	2.66208455494314	3.06957880687568	3.16947535720308	2.33160020074838	2.83974083601841	3.67933744299286	2.51124653487588	2.37164557329132
1553623_at	2.2949241834161	2.10994820626182	2.4687870775292	2.45875133594022	2.32442061457474	2.17159186087331	2.95422685241798	2.18448714779098	2.34765292977043	2.22626713802467	2.08849872769603	2.32442061457474
1553625_at	1.61436405553552	1.74177097637474	1.58861517911171	1.57466827984595	1.68392877015763	1.78819742278332	1.53990080737983	1.57452952958584	1.64879114395767	1.38252590926211	1.60035535010803	1.53990080737983
1553626_a_at	2.27253922698305	2.43797446281518	2.26213273851979	2.78615552589315	2.21961149445984	2.43549319001152	2.35146280588464	2.4144127799281	3.06808752888212	2.31864518496764	3.1102608647219	2.39904319100908
1553627_s_at	2.50700079667383	2.21237495332305	2.05126774789959	1.94471418627343	2.15516531535901	2.16469992108854	2.00020783347946	1.97026082993216	2.62639338548721	2.13380406797363	2.15516531535901	2.01916564887411
1553629_a_at	4.304217300606	4.200823638552	4.47143449583326	3.73607721057272	4.42859308779857	4.14940433363548	4.26999997046219	4.06327096167537	4.49924752737136	4.22054343248699	4.17169969438449	3.81459204424732
1553630_at	1.86287899195564	1.59216868817238	1.87392385458654	1.73966401418542	1.82042453424323	1.7169332961481	1.9323477377688	1.73499128376227	1.72876404987783	1.94536249360623	1.93124787022212	1.65467027843043
1553633_s_at	2.6207707921285	2.62980018105087	2.60135903321716	2.58060679824603	3.13691117957126	2.69212190823621	2.72013082957894	2.69273580923853	2.64634939906833	2.67043222996693	2.68984398887828	2.51168037207682
1553634_a_at	3.13985554675202	2.7097953576143	3.28467519870145	3.29855732816748	3.04960604524292	3.02567686214512	3.25086860436921	2.86937324536	3.262975721961	2.75018014724248	3.28006867362003	3.228558888688
1553635_s_at	2.1600786767083	2.4586640412207	2.58759925210028	2.78327570912918	2.61028679495193	2.4121842044206	2.18753452179505	2.00922847144431	1.837573342137	2.01174906486689	2.08855561850699	2.28568701142654
1553636_at	1.70411261164626	1.75552728980343	1.78136454193138	2.01658380971931	1.66319871340769	1.59495525768853	1.76599435776238	1.67500890389808	1.73233745514977	1.52829953651715	1.83914880581342	1.68635095789324
1553637_s_at	2.69837852678832	2.64690664921902	2.93411646964136	2.98652417171235	2.78937022742425	2.65098424505815	2.73593471975542	2.69072140364937	2.6831224006605	2.70933171936346	2.9517139311434	2.56739206235701
1553639_a_at	3.59093117659955	3.95072844773899	3.56202737410114	3.74244599570556	3.74244599570556	3.67115484499121	3.96092452868796	3.86671017203893	3.95728299155998	3.72108474832018	3.69878460869798	3.92366214047674
1553640_at	3.48361512725103	3.74954056504441	3.61427427456609	3.57515191227139	3.7526625988104	3.24387738091982	3.43511873584264	3.20464411943225	3.76336383294664	3.77019157687402	2.99882448944155	3.25365709029899
1553641_a_at	2.58964447844049	2.67623610364803	2.86145504621888	2.68056656111302	2.68984398887827	2.57161634493378	2.56866657906316	2.55558315233596	3.16179149870886	2.76370696826295	2.81693554038471	2.85331363453933
1553642_at	4.95497024693089	4.96412518517684	5.27103608317594	4.74357285469383	5.06680349535472	4.78395314303475	5.14547077416275	4.92362332578557	4.87938017572311	5.16168367520648	5.04902481350785	4.92054377245629
1553644_at	3.11029817463697	3.2237037268781	3.44491863036365	2.98075565434911	3.37988055945143	3.48294158055689	3.65130228483831	3.18004791155507	3.33851878206241	3.04158107271418	3.41435233882321	3.38173159478632
1553645_at	1.73764172647101	1.77851555325034	1.66180442171393	1.59553766261343	1.84397718183577	1.76235236548814	1.86565837046336	1.63437358089694	1.82056800699387	1.73053620019179	1.74741379102694	1.66909894703257
1553646_at	5.16186177612599	4.93765696492323	5.42896306906288	5.27666845673318	4.8922254084286	4.77117143999327	5.00613600256156	4.60907443206251	4.86501139385956	5.20517292550258	4.93033638376764	4.82321463336821
1553647_at	4.50920090482374	4.79857389999704	4.91309035660709	4.88752639738921	4.8258879456145	4.80896053548825	5.03031500517165	4.95951421698951	4.86068574564559	4.93322558749969	5.02214111449249	5.01476534345504
1553651_at	2.09254849353983	2.02379162756758	2.12717699712032	2.16652375395382	2.10186511981398	1.95002836902898	2.26860893226376	2.27159650017764	1.89280240835308	1.97437575862903	2.0193017368267	2.25455068745074
1553652_a_at	2.16238127639816	2.36452482889064	3.05864304605343	3.55926386179424	2.456369465855	2.93429108441849	2.48367633303722	2.49048293665469	2.31641364303252	2.20378261449545	2.64930135639228	2.82062471345098
1553654_at	3.36057681127081	4.04109943897052	3.09479837538962	2.94568963288682	4.04109943897052	3.98747444409078	3.8039616834078	3.90344033337485	4.63748201688592	5.93748226243603	4.06296800921215	4.200823638552
1553655_at	2.39543910282977	2.74890340417568	2.85509306961351	2.63265310456751	2.70424074512634	2.48508918557249	2.95580254639031	2.96808328064937	2.63738477333072	2.7740837146551	2.40310149325296	2.51017690335455
1553656_at	3.413161241157	3.50772011737869	3.68649061334935	3.6411196242611	3.68405258518338	3.59707579433213	3.63369960449715	3.6411196242611	3.40951420910215	3.63325836696107	3.73156812526092	3.62290807252201
1553657_at	3.5296727537077	3.5686671285252	3.57834071471264	3.24260409083951	3.70398021328979	3.32335167727426	3.47131823154806	3.70666952750928	3.46703837828343	3.73304612648514	3.45490843693473	3.46297964673007
1553658_at	3.74113829152336	3.82132395269397	3.85769273097989	3.93606490884989	3.78099889471383	3.65085164946077	4.18904785317742	4.05219517524633	3.74961317527953	3.89166533336486	4.22604755325307	3.93799266549789
1553660_at	3.04831328454073	2.95282777051878	3.23997683017807	3.31924953338222	3.20924285519946	2.97381557079804	3.14748364429371	3.20817749647528	3.30371948462555	3.16280881580749	3.30137820821201	3.41430633839813
1553661_a_at	1.99238504866713	1.92104109037048	1.96321721640134	2.03623578039227	1.98921296225389	1.65121755269343	2.06049966724078	1.92255919519465	1.73161180124239	1.94821024497079	2.08097043610269	2.08522985611929
1553663_a_at	5.52695735683672	5.7117621059515	5.81515435879308	5.73063770701389	5.61347124584062	5.47736486669486	5.7412713244663	5.94406491911188	5.92030939870996	5.7246714525038	5.89788547759431	5.84837034940454
1553666_at	2.12690984235237	2.33357755469335	2.7894165025004	3.1438047943189	2.70982767338964	2.59970500607499	2.71530906380475	2.38325860562504	2.41232754851932	2.31417795638097	2.24476540711214	2.63791753332374
1553668_at	3.78393432376428	3.93164058277098	3.56587001933039	3.18320426509235	4.00553785168259	3.79048821240098	3.41681029438598	3.4577950638891	3.222704990909	3.44183837531084	3.63096131796751	3.17604007971335
1553670_at	2.81315965804213	3.06563389838117	2.83263313103857	2.74759223615632	2.74759223615632	2.69570902263732	2.78528299712792	2.36665722599062	2.56864011494312	3.14232619389803	2.64454370584926	2.81441377324769
1553672_at	5.50172733765606	5.78940935693201	6.99400671830402	6.49569847739957	6.35070674486009	5.60991444908621	5.37850875294737	5.10627041485919	5.7170420215596	6.24021956054097	5.42898408124571	5.38144791170344
1553673_at	3.01820662262748	3.01820662262748	3.01820662262748	3.11560796370362	3.01820662262748	2.98179688932727	3.23727757608668	2.91811180966441	2.9726270185136	3.00502817983163	3.41472908286576	3.21021264839579
1553674_at	2.27335851796646	1.91785286099416	2.20064407703813	2.22786232389953	2.21344948479699	2.15429063005029	2.11952315758417	2.03615608359334	2.43991712967923	2.61281289899157	2.23931618967394	2.21673157051031
1553675_at	3.73293217372877	3.80695786177563	3.5976710422704	3.50243898650593	3.28097948701105	3.49721215867315	3.77505258948717	3.3609001071219	3.18170435831463	3.41401546922012	3.28097948701105	3.3739835338491
1553677_a_at	8.29631956536444	8.20649619870385	8.01224705729551	8.1856640559301	7.99376637481965	8.00236779568401	7.95011309820269	8.35308386629879	7.71366965624449	7.96316641822596	8.13126529545287	8.11891236400281
1553678_a_at	12.7964166871241	13.1545428513217	12.7075964217928	12.7695869195906	12.6697714422966	12.8862696671322	12.9972142982659	12.9940375487153	12.4880744151931	12.9057904386792	12.9289555084046	12.7370996805477
1553679_s_at	3.6915517668852	4.2855732684863	4.81054308801557	4.72821321868863	4.35985850176091	4.53455433299983	4.97709511284111	5.07497861283014	3.57091917511195	4.22897143344175	4.79759760418992	4.70236588490773
1553681_a_at	4.04627537047633	4.58560995672487	4.52812389240202	4.37338552735393	4.42875527546848	4.17088441762619	4.39185281153121	4.34538962510879	4.17088441762619	4.25306012410014	4.32602995288648	4.23365888825014
1553682_at	2.97079461447264	3.11662322253301	2.58625895927921	2.61491779750951	2.71580401562345	3.20562996591047	2.85149331395988	2.73001496945862	3.53711355951495	3.04412816844917	3.39107661823987	2.65625862854955
1553683_s_at	2.69121314171128	2.99037040211156	2.27066201499827	2.46076185112539	2.92488459908034	3.16412443132328	2.57942023781018	2.51918510125019	3.02543829358541	2.81501540706343	2.84323837551221	2.57330178050815
1553684_at	3.90727911529978	4.19512702938281	4.04292112592283	3.47362235390472	4.37756661016882	4.6592342117356	4.11888371503896	3.47757507164576	4.15248820922689	4.16016759092857	4.1887237324225	4.19196670229281
1553685_s_at	4.38727801616899	4.28915366639146	4.21674942299262	4.2197632073169	3.96704809405742	4.4515184583934	4.06559756379844	3.63820648027284	4.78125453618356	4.15825781908074	3.8476371097282	4.1264930368697
1553686_at	3.21867788157144	3.17593743228827	4.05401681878491	3.64451550145737	3.34435968809249	3.68657920747537	3.87388555483477	3.5401288420191	3.30758203481327	3.55431310791337	3.95964588784592	3.67517785567524
1553688_at	4.46560014543521	4.1937343035886	4.85895233653973	4.90367573296897	4.44887937686237	4.21332417916451	4.64747851295582	4.76846322265937	4.25024169069724	4.49317588204894	4.82849489559834	4.78946649473221
1553689_s_at	6.91408510682457	6.90619225044372	7.25265787398879	7.31756260910634	6.8833875165779	7.20035740178886	7.20776848683091	7.02389380068535	6.94519722301324	6.9909466475724	7.04303306132708	7.1453950050045
1553690_at	2.38884897392823	2.6988583442393	3.08947583291588	3.62057696816028	2.72383768855262	2.49850129935002	2.90718683256106	3.1449403220537	2.74945685992544	2.53101633132562	2.84265833624083	2.90270349275395
1553691_at	2.90478983874918	2.80478375078461	3.05454750093267	3.18046669984335	2.82244719963137	2.94708539169629	3.3854431509276	3.07429116038782	2.49132401802959	2.84848930695055	3.25940821572463	2.98477175203458
1553693_s_at	5.19469182390774	5.46270404284676	2.49984356027664	2.55623516868806	4.77233100039892	5.75711282231747	2.58846401698151	3.60922987216312	5.19529095559881	4.33632101234035	3.09478559515918	3.25433402350141
1553694_a_at	5.55295518917035	5.44694942493812	5.78951039873822	5.70648093499245	5.58251666706831	5.53880455832376	5.70089975057063	5.68335169279551	5.1120275215513	5.65025084994	5.17494738344919	5.19783489659548
1553695_a_at	5.61768783767691	5.52806098762111	6.0439802064458	5.68747529380521	5.74863790652897	5.12947210617514	5.89367437432614	5.60782100979295	5.49345221868431	5.74919168064162	5.61942274476266	5.78172970388458
1553696_s_at	5.64009890925992	5.60981338955837	5.74521527484321	6.06835739969223	5.52272672856126	5.82830559800379	5.92615850088918	6.20237307936398	5.70932787194729	5.55208588449296	5.8982901969864	5.96233380582546
1553697_at	1.59487561736565	1.93796686830926	2.55071237598503	3.18747412455369	1.47258060802757	1.65839326556149	2.36396583889109	3.15369436525002	1.70191951956617	1.7423483557827	2.458162542535	2.57716907913483
1553698_a_at	2.21381793881894	2.135308557888	2.70089796169413	3.15195468803047	2.40606103497745	1.98956315518184	2.7185739804876	3.49072648608992	1.91086695093338	2.3600587798486	2.3600587798486	3.15944652471243
1553701_a_at	4.66873933209437	5.1385030638511	5.08720898150608	4.92251480882195	5.26115156868072	5.25034918775903	5.5071636588474	5.22624843816699	4.908125830833	4.9300076662989	5.18384427833381	5.252203455411
1553702_at	3.1582689440256	3.1044215875749	3.09130274415687	3.08137355554466	3.04161643399593	3.07647931948323	3.24726304542484	3.32638497685078	3.01565763026589	3.05652536814856	2.76613507035253	3.01320325467926
1553703_at	8.60552459032339	8.18393644591396	8.09636333411072	8.21195888163926	8.57621741810834	8.56327913658165	8.01628512024849	8.24768310759985	8.42493274906613	8.38971578982529	8.12262288046741	8.2921374383258
1553704_x_at	7.7249369190495	7.39867217373374	7.30411997908672	7.48803882117996	7.80019745682788	7.82639196238721	7.22551752159178	7.47717095245834	7.78335122162996	7.52956005036773	7.50772705088125	7.48330863035096
1553705_a_at	2.59212049819747	2.55529066819394	2.83671761855077	2.69810629970572	2.88520107055393	2.47070833718885	2.66008718468278	2.78200566881768	2.94776973051739	2.5913915725148	2.59383415892114	2.57713785780889
1553706_at	3.72664286700071	3.92549015618287	3.49475191353776	3.4588216423946	4.07392646369167	3.77936551581611	3.61470623435752	3.60782150634611	3.91592984773804	4.08484482413204	3.68316093364632	3.80916913424344
1553708_at	2.21085416703119	1.974776100246	2.61121610327977	2.09449513120581	2.22786232389953	2.20075797556894	2.01644295357938	1.95268355289035	2.12690984235237	2.20650107651415	2.18068185857434	2.09793578456528
1553709_a_at	7.0324546869616	6.71053207769585	7.59400741976198	7.41525397144166	6.50143978455933	6.93715635286358	7.00146782219994	6.95586268826334	6.99806612915633	6.95242081338165	7.28930320418838	7.28757508836689
1553710_at	2.68388564256405	2.24653087469918	1.83435026321304	1.87879464565943	2.02614673878612	2.03428815046567	1.91735709446226	1.95390568520075	2.33734663351839	2.9120669679661	1.83914880581342	2.06743009135024
1553711_a_at	3.1168353897037	2.80824255412396	2.75411608643051	2.43354566063925	2.87397673372236	2.81589567443986	2.44583392291457	2.6986654139659	2.77490544497154	2.76237293426211	2.67446105142865	2.63567951791543
1553713_a_at	4.69336249507275	4.67547847996563	4.7943149766199	4.68841918956543	4.49133663683927	4.19005310008062	4.77432087012591	4.47094196308043	4.48651035817125	5.2113327053246	4.75686108016167	4.79817408787519
1553715_s_at	7.06716453651236	7.67953968232733	7.39841133036778	7.72077108329979	7.33876770336252	7.34901786261637	7.25792916277023	7.49404587508998	7.15364001408715	7.34205609461659	7.46120910213858	7.54230602206542
1553717_at	4.93911950079205	5.00409312023665	4.44763777816024	4.41357596910613	4.69495346421655	4.62795800006243	4.00940014033444	4.54701568894993	4.72017192521462	4.41123037497094	4.1846474800965	4.55582333458952
1553718_at	6.6197992213956	6.05020964389051	6.36462378728398	6.32049330476774	5.9786865646377	6.05682497952843	6.25954836840043	6.09774606259655	6.31287002970334	6.52353549917267	6.0303375833611	6.3330843590136
1553719_s_at	5.36106903131391	4.67899719641802	5.25720217280256	5.12264273468352	4.77348583094098	4.3552385131791	5.10323828267131	4.89598366008441	4.97804056338322	5.33613399626112	4.8812208882041	5.06843481097033
1553720_a_at	4.45455542760222	4.34244869589507	4.44254897861587	4.44165281406835	4.34754367894512	4.49947785180487	4.82583270884688	4.54528897795711	4.35226231528988	4.46883524381871	4.6242450664192	4.61339004554799
1553721_at	1.86838190211938	1.86228374992437	2.12690984235237	2.21490765829219	1.90417162049283	1.9333237894007	1.91902539369561	1.9573800225075	1.79796225173117	2.07001088147615	1.72310543182331	1.77725698577999
1553722_s_at	1.77529380532451	1.94051306835449	1.88153191845765	1.85945353607438	1.82813829934512	1.92161732724778	2.0233448654147	1.9573800225075	1.68147978994946	1.83364127962981	1.67244170513228	2.44636895722349
1553723_at	2.49364075978072	2.26440591557579	2.80894444427438	2.59558581053593	2.6287832806122	2.58988711062405	2.35958327420508	2.80446902113136	2.53407166453588	2.452063713644	2.73412515739655	2.44690384547349
1553725_s_at	5.99661284454554	5.33482380760649	5.89738191600001	6.13568883376774	4.91965684650058	5.37715035154508	6.18355103650057	6.24136884057818	5.23406258229446	5.31714371255954	5.88647751842168	5.99437210794293
1553726_s_at	4.82874070673805	4.2903049596724	4.82456074210976	4.41314245158019	4.14961528177725	4.2822495587207	4.26999997046219	3.99600633455253	4.24912479780653	4.26766978789893	4.15839230729655	4.200823638552
1553727_at	4.29308723593037	4.30319687985787	4.39575019385512	4.33448130231296	4.39919170621463	4.42247068579975	4.20756666760012	4.29412024182414	4.4658070921921	4.27050252407903	4.35567155816384	4.31078360741679
1553728_at	7.20717624341316	7.22268912444466	7.22228175915921	7.05188008198553	7.23192275775139	7.09636093228997	7.24208905633588	7.19817378103685	7.2282009899892	7.35946006136895	7.33759420565842	7.18758003679737
1553729_s_at	2.64809739082453	2.50965407209884	2.71660054698499	2.72518422720945	2.62261594771387	2.68396625154053	2.70799846783281	2.51311290012896	2.44520560957159	2.59815550172426	2.44517279583514	2.43206659098551
1553730_x_at	5.33557076721572	5.56529606393271	5.47665544423521	5.22331160896438	5.33383817639802	5.41877645271622	5.3390430054378	5.47329658760842	5.4781749702431	5.52783411303938	5.53449485732993	5.46358404190696
1553732_s_at	6.04499317006918	6.31929767052939	6.32822463258098	6.1700846186617	6.34847891995112	6.20815143935863	6.22559192400993	6.17941535842855	6.0120749680677	5.8687121675776	5.89359199430122	6.27188734009225
1553734_at	2.39571831225642	2.05639958731972	2.14567192525401	1.97652005496285	1.95889217860115	2.00209441427019	2.23486130714972	1.98676556776571	2.20760682720732	2.50710395982387	1.97997140233108	2.19774202467606
1553736_at	1.86753290584567	1.82356310477301	2.25093444715054	2.31991922471327	1.88576343935502	1.66917378216102	2.20428310431229	1.91542354467352	1.89838880029666	1.97925452307831	2.30693436150439	2.3665385048803
1553739_at	1.69718350519042	1.80215976038581	2.00600725633865	1.78387983800086	1.9248839841189	1.67909475122741	1.6291428718005	1.75977240210169	1.86660097751301	1.80374220317436	1.80507009385174	1.93807845245244
1553740_a_at	3.30141645443938	3.31167756900499	3.57221563139702	3.53616774885972	3.42722606403486	3.50380429067421	3.10589011384607	3.36056616236977	3.34199162842948	3.44306269382753	3.3836498292992	3.34463857104869
1553741_at	1.79495883078479	1.78391803747767	2.09165126883861	1.85292833260315	1.82336189978682	1.71269348403595	1.9091077042281	1.86531059427585	1.75603713920923	1.48050678473853	2.00295815484415	1.7487003048136
1553743_at	6.34963930862671	6.24511555591942	5.98527082922221	6.05011183741772	6.05809956227708	6.69208521610905	5.55645791588748	5.47677323398845	6.91466402225259	6.04657656001328	5.80720660146708	6.46757335048263
1553746_a_at	3.53956099475005	2.91132446950867	4.01021460644739	4.18796749950753	3.45264410323542	2.93566385754934	2.69866541396591	4.7504216380006	2.51390647943799	2.58256139598818	2.95368246664017	3.46191003089528
1553747_at	2.06000501728967	1.974776100246	1.97937820991698	1.88836192740682	2.10079038588896	1.91644884431581	1.9443921590492	2.22220254689758	2.02501896642189	1.88419194216056	2.09664211978996	2.02962107609287
1553749_at	6.05760620449471	5.85356637192918	6.31577825567935	6.45285760150939	5.87618259756309	6.53563105277624	5.9990090247734	6.05183998148134	6.05868975088324	6.06033188161827	5.99298059388454	5.99849454157757
1553750_a_at	3.22303922359697	3.1486713815442	3.04994239812831	3.07999760339018	2.93082832292334	2.89122037154351	3.18835213812756	3.05967453619387	3.25734830541984	3.02495527693518	2.69823380392487	2.89075340745387
1553752_at	2.96403679266569	2.81164299788127	3.00995011847424	2.93305515888989	3.08568068216794	2.90934111782463	2.75067801753627	2.79713166250224	2.88035455306493	2.82193963640184	2.78599147952937	2.53236264669743
1553755_at	5.99097380639212	5.81435432129984	5.79603678177746	6.04657656001328	5.94905365258389	5.95547668840755	5.9104307647674	5.99363777584185	6.16524603540661	5.97383837784766	5.99183437445096	5.97565172140146
1553756_at	3.36343592399252	3.2691044413419	3.5599805702447	3.22687236028809	3.15768858826123	3.37289106996318	3.69350753281544	3.65609020938654	3.475938500087	3.22687236028809	3.32118711453932	3.53473277755959
1553757_at	2.05845204828525	1.84847595893611	2.15163418053813	2.05079428263875	2.20805287740102	2.06218399040838	2.02741651794226	1.86987931733415	2.09247461372131	2.29826640312331	2.08967251851526	2.31154368380581
1553759_at	2.17405111288923	1.98780680421482	2.04818447498564	2.34082097082513	2.10340231368918	2.07321224154041	1.88370290592447	2.05006280478782	2.34082097082513	2.13155971584572	2.04157305497827	2.13923801920679
1553761_at	2.69697354701691	2.94053964868697	3.04599512111733	2.73183126180941	2.77591153028392	2.6986654139659	2.8123972716916	2.6986654139659	2.73512616168463	2.94053964868697	2.82762485561005	2.82045092806226
1553764_a_at	7.48135408437784	6.34927241584682	8.55974678751781	8.13916876359966	6.5001119585574	6.17392473147125	8.03712990021902	7.70752145399737	7.25033591694232	7.33695368151022	7.74620922706571	7.64063860412598
1553765_a_at	1.55601658123022	1.45121774387836	1.5466593488856	1.71091635102729	1.45347721663273	1.70872900029424	1.71257910332214	1.62205777410251	1.39122121605973	1.51709488965465	1.53620888411179	1.48842962898587
1553768_a_at	7.10928837094821	7.30569733478341	6.89476497802344	6.83204503793982	7.36288207149654	7.11632265547788	7.01752494453309	7.52238471678274	6.47732023162187	7.18074998148594	7.66005390396378	7.15448391138462
1553769_at	3.36425451973842	3.93865830288595	3.76526798648022	3.93035390120197	3.5457791669456	3.6992001640559	4.19061364199019	4.2822495587207	3.68614240874303	3.40175407597229	3.80945514538492	3.55312976567523
1553770_a_at	4.11438584954517	5.32282031777367	4.70407667316441	5.08283026602909	4.30336773022662	5.07723982140704	5.83752072663546	6.25927092807264	4.075641582321	4.0128790016038	4.86522410940407	3.63912101719913
1553772_at	3.32157661235278	3.4002894216065	2.74184579116878	3.03310648625814	3.25086860436921	3.65812153353527	2.58617620014878	3.06059501436502	3.2645689031478	3.01902810231439	3.08829302990315	2.88103863207416
1553775_at	5.41685840062588	5.43377735851988	4.66145642182486	4.62083196379857	4.88570505250033	4.46337017079565	4.94123366109961	5.25589136033714	5.88486377371113	6.38973745450632	4.65143251974259	4.91511410104231
1553776_at	1.78948736797499	1.63347748434168	1.51257532726086	1.86186635157653	1.61913451700195	1.80873507933544	1.54019582325575	1.72533792424219	1.60712669645673	1.6655581811266	1.65160381170695	1.69026882014373
1553778_at	4.30701288411423	4.55416094598268	4.30701288411423	4.21533380194819	4.23579454463131	4.10646332576293	4.13395185386981	4.13395185386981	4.47492969485829	4.20199619409035	4.57164137617885	4.47949935100946
1553780_at	5.45128966962334	5.51884722420369	5.75657911227895	5.30268497811288	5.45204475974132	5.46742293352771	5.6123176152428	5.37850875294737	5.67994686302796	5.44455298796016	5.72164077788574	5.53967324628045
1553781_at	1.93323034208714	1.65523788231485	1.92900606102109	2.0317263091557	1.73569506415252	2.0155833253108	2.05025624570657	1.90409599411932	1.82977257392642	1.70422131074319	2.54685059559407	2.31891586812068
1553785_at	2.04499066501189	2.09363091797171	2.09178188074277	1.98775428656342	1.93816567718361	2.32218338381339	1.87350704304377	1.94667559040434	2.04163270523612	2.13760071904437	2.01223836117352	2.0187592747187
1553787_at	2.70598320528603	3.43549118539769	2.74620840522493	2.85609274569605	3.12465278006823	2.78063394442831	2.44470694818009	2.56554585212902	3.09904081822504	3.1067281118772	2.72054057749889	2.50692015221351
1553789_a_at	3.36640537585669	3.22987384736699	3.41124584722303	3.74344163242082	3.10573914326219	3.22357409594992	3.54194682297272	3.88250045789302	3.4060719299207	3.58335249133418	3.45490843693473	2.9992512529866
1553792_at	1.78509568278788	1.84816827119343	1.85550151345559	2.46308045058467	2.00499015384802	2.135308557888	2.29003696836436	1.86499209240797	1.70789760054379	1.83914880581342	1.94001440981649	1.85078820088716
1553793_a_at	2.52089299911804	2.52035610923267	2.45716805928929	2.09787289829614	2.14663162065189	2.26419410122332	2.28286645515769	2.38148910664012	2.56249285117085	2.18421386224602	2.63938396103487	2.86482782686558
1553794_at	2.32936868485537	2.46212174691515	2.46212174691515	2.39892175215672	2.26388049910849	2.135308557888	2.23739692962905	2.41781544569793	2.41281152582408	2.57508039384076	2.45925264261239	2.49991113239484
1553796_at	2.96185760162935	3.25558220130296	3.21855194047477	3.38995713874507	3.38953229183304	3.39504582554598	3.44907806734286	3.43411641509101	3.05013395713996	3.47362235390472	3.47080903704506	3.40339782517311
1553797_a_at	1.94001440981649	1.87814308975513	1.78965813409401	1.94808374493773	2.04855308771822	2.15400856014859	1.84056999887252	1.78909251046411	1.89094050227723	1.82667158392911	2.19513540020735	1.92701560932275
1553798_a_at	3.09523327524326	2.72056957719991	2.5362133856675	2.36198933230975	2.98811530056573	2.73797320505555	3.28695169047812	3.84247703296428	3.06220586478897	3.28968432224804	3.84111289418276	3.97075651367633
1553799_at	1.92157112485821	1.83437759313104	1.59940994078298	1.90041545455672	1.63720197781422	1.70186061195406	1.94796770608719	1.74268821335345	1.98812345886909	2.04069866956447	1.80872607477913	1.84967563054918
1553801_a_at	5.6352973501788	5.53631822150754	5.74773817059345	6.10514252619414	5.46355580126882	5.63594395794797	5.85898480242155	5.68929684625786	5.37584142471749	5.77140005324343	5.40631109652565	5.18576506218835
1553802_a_at	3.61707200791666	4.23057027628066	4.33632101234035	3.97295944816094	4.0149745972452	3.389546311674	3.98964632217751	4.35587122501238	3.93718533827087	4.20920902889528	4.01903366739595	3.80427185077269
1553803_at	6.00627924105853	6.02734175101959	5.97908448733453	5.83752072663545	6.02642939311123	5.88116234390017	6.01434672110557	6.03378823012324	5.88735418186647	6.08822186251479	5.8359916107421	6.07920737164712
1553804_a_at	1.82560726852385	2.01151177959119	2.20872011398739	1.82317644106426	1.86530933904621	1.90858471824901	2.10963731100316	2.23218071743397	2.14745942743093	2.00518149160812	2.22070120615838	2.14745942743093
1553805_at	3.3691336985685	3.32233009600606	3.5939184488464	3.37467579848515	3.31716086110008	3.41608237907141	3.3373370674366	3.20743564728913	3.10573165227766	3.47362235390472	3.31530747535017	3.39384433758563
1553808_a_at	1.5594277277616	1.82336189978682	1.41672049495942	1.73085484925822	1.63907469455265	1.68717431518087	1.921676981356	1.7565214695627	1.41128470895583	1.57004779977439	1.92390066769976	1.84118530261669
1553809_a_at	2.60135903321716	2.70790638572428	2.76301286631432	2.63075890608108	2.94841500251466	2.63075890608108	2.6986654139659	2.59293106488296	2.52592062287853	2.70070576127894	2.56290958696495	2.59539323559348
1553810_a_at	3.18638749381074	3.76438093383478	4.96954844601827	5.73063770701389	3.3836346979632	3.68744812812835	4.2454931074358	4.38210856502431	2.4345538353288	3.08911832792987	4.0663058122813	4.81560279355528
1553811_at	2.29812124113088	2.27456597077913	2.48129698243552	2.16372730257632	2.48082514708517	2.34313369595565	2.17088856751925	2.69866541396591	2.30321799668467	2.3714353119888	2.40831589832476	2.32321770621002
1553812_at	3.0745199115033	3.26814904231734	3.48841252504014	3.59705421219582	2.92257930673296	3.30365459591039	3.43511873584264	3.22437312819515	3.41422391002159	3.34923926038184	3.38322784847113	3.3802353219323
1553813_s_at	3.46095806954663	3.62256459538622	3.93019083247382	3.50187132047039	3.74694787277057	3.39569578101485	3.61708982556645	3.45607907045627	3.45490843693473	3.38241416029838	3.52391473706367	3.50668963354114
1553815_a_at	4.27617399075952	4.36031796107366	4.22627831339786	4.61089659822937	3.92596215319044	3.33829907580091	4.3507168466271	4.2105669263766	4.65954917639446	4.41877896172184	4.42815322400365	4.19493515834931
1553817_at	3.26651227455834	3.18563868679559	3.2564058640652	3.27841942161057	3.15730492359961	3.37834172624492	3.47314571028931	3.23256463059576	3.38702051634855	3.4326039466189	3.1850667216145	3.36860958817936
1553818_x_at	2.9517691303942	2.96575409361327	2.88905726857427	3.0736803694516	2.99158608810054	2.81869020214881	2.75566420122184	3.0208815301295	2.84299082705235	3.28960799831305	3.29690580649332	3.10121169836149
1553821_at	1.9344981919496	2.22786232389953	2.06801296284223	1.85573985812858	1.8663543574979	1.97684144477458	1.94962613565888	2.0643138238077	1.85513828137243	2.08026548597066	1.97883696082742	2.03025543982978
1553822_at	1.63315588786626	1.72553289238343	1.99418478965017	1.89400257211532	1.7012590302268	1.92354409279994	1.80729818673561	1.9573800225075	1.64410487369594	1.87899560068477	1.75094191286007	1.97870338500591
1553823_a_at	2.35484770343624	2.135308557888	2.36660272432749	2.14806714126274	2.18772257368851	2.02773182275031	2.29544903610606	2.31265410145868	2.07424384311614	2.27431029929454	2.48954821290873	2.43467682004574
1553826_a_at	5.85604179174504	5.96424267592662	5.90631830289768	5.59073887795975	5.86937488351388	6.04769459554695	5.73668226665779	5.90610725997271	5.69887082266441	5.89223610772762	5.91474071228589	5.93413600624848
1553828_at	2.66845963427771	2.94639439749735	2.76231466619655	2.76930025444877	2.68889002793243	2.6664342079553	2.85724378342425	2.67433732821864	2.8318666619637	2.69216016701091	2.9207775465327	2.50360173389826
1553829_at	3.50515234335835	3.19124337568946	2.80011160757023	2.6085123470684	4.20015346044156	2.6800973035422	2.22788695845664	2.53702328664034	3.17922782865156	3.26673798946475	2.4155736195521	2.04074057348287
1553830_s_at	2.00917048628149	1.76119211464357	2.40388245455901	1.94465528448606	1.90908243410657	1.8469840569141	2.05536657661163	2.05536657661163	1.91259108309026	2.04062386208943	2.21397144146377	2.09477766860911
1553831_at	2.45857884287793	2.64679345572807	2.58758605259472	2.63125811399223	2.67332123090019	2.41216016883978	2.60389472354531	2.73947187463964	2.49238062662598	2.75913255754138	2.87652999971567	2.62045088199902
1553832_at	4.10268713659947	4.18988483462764	4.23228074729696	4.16460270857218	3.9193492981402	4.16265985211843	4.29436145305001	4.03096027480387	4.53935384309471	4.09050232393292	4.19968434714339	4.08594743463131
1553834_at	1.91795802685036	1.91795802685036	2.12932118590327	1.97481099169674	1.78212726811336	1.87697073822076	1.92439474152869	1.67223348792854	2.01140602238488	1.93796242881416	1.8491275993786	2.20345755248343
1553835_a_at	1.87640975597713	1.77903906916662	1.7914431695388	1.93298699437395	1.75874302976355	1.82072083635704	2.03601927489596	1.8674082665746	1.93298699437395	1.85486275702509	1.84540708750867	2.02962107609287
1553837_at	3.81320719135295	3.6697466347278	3.87693658464792	3.84966583603764	3.96084392567433	3.65842862536098	3.64409560099749	3.98518369683775	3.64021180863715	3.84966583603764	4.07945873448607	3.8528589731253
1553838_at	1.94001440981649	2.13536307359125	2.1927628020119	2.20762857608965	2.20321786354583	2.28018078117743	2.09279924193496	2.21612109729794	2.47033429366092	2.10561681855359	2.22249435016739	2.49053317984106
1553839_at	4.15486623872975	4.32693206356335	4.29097529993722	3.6173626246826	4.18519274416599	4.15122388364126	4.1484122247092	4.28823586850503	4.14818548594673	4.15389961922695	4.34880100974518	3.99313354772691
1553840_a_at	4.54061009015781	4.81757665659234	4.66839234118857	4.66398278335607	4.42274492996214	4.77573070361767	4.67812947598265	4.61089659822937	4.6592342117356	4.74854761521889	4.6978503958051	4.55845576246825
1553842_at	1.81149684181242	1.93060161181283	1.83468434067012	1.49167289652388	1.74631440657866	1.9368087103939	1.67272728218064	1.89228566895971	1.75584730546115	1.65651503354416	1.53588269563955	1.99288514799342
1553843_at	5.26115156868072	4.9234458651439	5.43255109227825	5.4328459939316	5.06572645357771	5.31650482428992	5.28071621757938	5.25824270552366	5.24474817249321	4.95264186866113	5.34202071455299	5.38186646196276
1553844_a_at	2.90675156940969	3.09340164895542	2.99812826802469	2.98819907941249	3.16952590252369	2.86352529579294	3.20315292220988	2.98930360938576	2.85436817697607	3.07609928488479	2.87289605485609	3.0242560217389
1553845_x_at	4.59088272477946	4.78224904185255	4.44635242213652	4.52137211583825	4.365950218532	4.51567723650299	4.66812058218183	4.58830842944837	4.60761044727067	4.65273607661118	4.68101569874581	4.64778496931109
1553846_at	3.83512477003938	3.78411022069087	4.26717167053736	3.96629750208732	3.74412256615121	3.78115388156769	3.93709466498657	4.1908369668446	4.08761035385819	3.93735678967657	4.05817425209144	3.92243052252554
1553847_a_at	2.65067707223396	2.64532516705896	2.87039804322697	2.32840730308247	2.72545718248707	2.56171458735853	2.54927350318177	2.5499166441687	2.76796541687846	2.44131899767098	2.74132902356996	2.6536537959972
1553849_at	1.74340278225088	1.94035756577009	1.76095349895739	1.89976440643112	2.02910248856573	1.89112817640829	1.89544629141971	1.80859325203287	1.87665074518507	1.88309097191114	2.34082528782126	1.80246645507241
1553850_at	2.20956597485313	2.34082097082513	2.34895742576387	2.28353248226711	2.26912758238131	2.22141883803506	2.18871324803409	2.23739692962905	2.28810988410137	2.53780674823811	2.36560735948414	2.22218358607178
1553851_at	1.84618469032131	1.64744346252368	1.76104856677708	1.83491215730757	1.72607800942832	1.73369333338306	1.7501857972314	1.93245376504738	1.78914340199879	2.01008170541911	1.87897471463684	1.93245376504738
1553852_at	2.31631827664065	2.06560582438589	2.73653848393734	2.62099695104966	2.45883469182248	2.49897527002139	2.69357620742434	2.35913496298683	2.17945318586403	2.79055835056952	2.50458833316522	2.23018907267042
1553856_s_at	2.63776364450641	2.83430933284178	2.71156638004177	2.41985666551273	2.71276020734041	2.69206520350003	2.67574919550377	2.64006601471118	3.09276834923199	2.62857956447302	2.51481560398061	2.62976736619599
1553857_at	4.88604192019227	4.93702448458843	5.3784656986928	5.24539110903671	5.22303316379395	5.13746980792754	5.10194910244453	5.29803231021846	5.29834564532325	4.9886125431236	5.37060019980536	5.7532903218681
1553858_at	6.55744524209538	6.18481945872395	6.83628006177965	6.4701551339079	6.34844491397993	6.3235434854868	6.44687749070806	6.23527891341314	6.33449886833995	6.18793258342251	6.36869548554559	6.45807052424088
1553859_at	2.21703964270862	2.16961689536145	2.4109786324904	1.91274439821246	2.02165469437243	2.24501344253083	2.15336654550218	2.35614969533489	2.15469006871341	2.32475791614506	2.36478199560291	2.15345370759925
1553860_at	3.58080651315342	3.77645246190763	3.85325613143056	3.61232268276984	3.86809267467481	3.5627657191289	4.13043413690823	3.48062215609438	3.73908534054142	3.42666305981154	3.71609990157064	3.95331210066912
1553861_at	2.44211039626617	2.33637133603541	2.6168352879262	2.58640125183695	2.46790906863875	2.10535716318423	2.5193863682714	2.606906099314	2.72922623114172	2.44710516556615	2.522114421906	2.80895806408325
1553863_at	2.18960543813918	2.32703719703596	2.21184138836049	1.8607252726736	2.22138002374575	2.15884873683849	2.12390425536652	2.58988711062405	2.18298682981525	2.20770791918843	2.46501220230545	2.16046956602452
1553864_at	1.85149826921099	2.01989919917778	2.10819260805641	1.84956109967811	2.01012767601398	1.83807190020648	1.94114692287561	2.09343561020832	2.06685606683106	1.87083158974318	2.13125285162114	1.92235314139617
1553865_a_at	1.99850105566545	2.52929170487178	2.36297399560361	2.45463010989856	2.25694378516948	2.17374124689875	2.55321325142417	2.25738614064756	2.3442391800344	2.5204372625881	2.32727321517887	2.30254727903529
1553868_a_at	2.03699702594077	1.95887502185824	2.06436883743999	2.29547835186038	1.81439240331951	1.78032899101653	1.85412536705313	1.76651472454874	1.91168116957901	1.54520167472735	2.01263365112617	1.78032899101653
1553869_at	2.04872105767275	2.12493795204127	1.93200045397602	1.8491742754636	2.02367772981302	2.13655623346654	1.84728344633921	2.10545126945411	1.7881506642884	1.93794255150754	1.96460604846825	2.12056223797046
1553871_at	4.1995907630595	3.93511715639729	4.36900791601692	4.13990034431506	4.16189130075705	3.99396613655931	4.16301050371778	4.15562096198683	4.0665236104552	4.24288874471963	4.34222269544963	4.15712782791928
1553872_at	5.22712391477751	4.89338343714946	5.31650482428992	4.98943923116579	4.91290624919614	4.6406075147118	5.12843643637679	5.18754415058065	5.2133440869715	5.00904002609981	5.22624843816699	4.91348259357939
1553873_at	1.82708593548739	1.74899715398677	2.06741863419497	2.03633323924888	1.85925639716496	1.85445262641714	1.92763815077006	2.18492515444787	1.85798229142527	2.14720425815671	2.0666939377538	2.21290103698833
1553874_a_at	3.67611811353163	3.8323148508266	4.02726958935313	3.42551158467851	4.1677229910107	3.57079133603821	4.01770653052558	3.56261444136413	3.58010849641087	3.5252112902592	3.80736275690564	3.9282383687031
1553875_s_at	4.47570875854898	4.69714340079358	4.41048351993471	4.271080047737	4.5260850688894	4.27873147180533	4.56620587579872	4.85686459196587	4.29606561301009	4.45792918623001	4.81217425405641	4.68642335689159
1553876_at	1.89984363713292	1.90797469452188	2.16859903575241	2.16732322046492	2.02962107609287	2.05613052570502	1.86516483442394	2.07050819893766	1.94665830613405	1.93770857346949	2.16622010977827	2.16652238668385
1553878_at	1.78502807680128	1.88957558549431	2.1964325635052	2.25654297402893	1.9007084731268	2.00071934961089	2.10051723283887	2.33843581536489	1.95953279552863	2.32107020267388	1.71023620284735	1.81916432255442
1553879_a_at	2.63067684827923	2.85818752709499	2.95603148362995	2.25745252857243	2.56694858350365	2.57870647564532	2.63067684827923	2.53380616589906	2.58988711062405	2.82987314344879	2.68984398887828	2.61530725936021
1553880_at	3.41485491028893	3.08408216444883	3.34871818415215	3.08159375873631	3.44801010545266	3.32909569149809	3.01963139847341	3.14285084571888	3.39304271851532	3.11959278023511	2.99823327445811	3.54751708640745
1553881_at	2.32619663381257	2.25340579651304	2.25280142408349	2.08352465902847	2.22786232389953	2.26294040224257	2.35474405735891	2.17891001811569	2.46295373878561	2.53524458917996	2.43040040071699	2.3444593407342
1553882_at	1.98753112482847	1.98922017564787	2.00880965014155	2.15281064609799	2.03323877414957	2.20772778103348	1.84808362313406	2.06150137835312	2.04039502962914	1.78788340624541	1.94001440981649	1.93677984625897
1553883_at	1.66998940389463	1.48738919288174	1.60695640714637	1.56741448352935	1.68508252024566	1.56741448352935	1.61364388122597	1.65342584307585	1.55099321934864	1.77983284373001	1.36977684175727	1.483554216821
1553885_x_at	1.61436405553552	1.59757416794324	1.49633493992682	1.85510549439167	1.72396959721663	1.57455105572633	1.51618161114505	1.8084140455575	1.62566117095284	1.51709488965465	1.62730845600154	1.8991935486981
1553886_at	1.79700050058267	1.79243449112154	1.68984256985637	1.85255443178299	1.82336189978682	1.85255443178299	1.87374468763388	1.62581388400259	1.78403577558591	1.74120646599073	1.87157004836263	2.0896242577316
1553887_at	2.00296026159001	2.01895366146262	2.02630963475893	1.73954234303242	2.12385391421818	2.11087970703205	1.88990037901506	2.24725198871118	1.90761871088809	2.16336762744963	2.21174531103512	1.64271422013179
1553888_at	1.98637057632071	2.26035012322664	2.36020237961237	2.35563482857188	2.456369465855	2.40976900855761	2.41699718579708	2.36145175406791	2.12690984235237	2.56915976348039	2.10670160978427	2.39981756588557
1553889_at	2.806965557411	3.14849287817221	3.41124584722303	3.12552854372769	2.99707867771304	2.93790395439965	2.84802747133117	2.83798874801898	2.8828478465634	3.06416444835341	3.2975381528615	3.00629590016799
1553890_s_at	5.16869987211446	5.45551046997813	5.10078976972736	5.01319799658008	5.19962933836495	5.24233630611375	5.34262022523521	5.22734816873634	5.43642919578956	5.40386874425233	5.01045886957239	4.94977824917669
1553891_at	3.4722556796578	3.3002740201327	3.26586860144743	3.44771664580602	3.50554969857268	3.48419435665245	3.47705682407319	3.31168466605118	3.45490843693473	3.53262556123084	3.47329777615133	3.47624622602394
1553893_at	3.65451730398872	3.70821834996781	3.66942645777282	3.79745104104918	3.35996504148607	3.81963654642072	4.09425683863217	3.18733893175921	3.71421636440634	3.48223000197068	3.65662473556023	3.58844760286935
1553894_at	2.19293386089839	1.82005815940377	1.80422034281228	1.72083685831913	1.8822567706468	2.02157709292761	1.72606451102565	1.82361922228951	2.35172790284499	2.26525329226233	1.96203847078637	1.89466245821477
1553895_at	3.12254820576108	3.17970913144543	3.12254820576108	3.14576720081483	3.16678433353255	3.14883167613049	3.23303529303776	3.39558742505731	2.95021168408352	3.41496063273342	3.31530747535017	3.15771991633145
1553898_a_at	1.6233040071317	1.89835969113217	1.90708225718176	1.86260910764936	2.02962107609287	1.83677867287201	1.89226367135149	2.06891227318902	1.8366878802663	1.98594926651793	1.70804181503115	1.88932603287156
1553900_s_at	5.88100993748085	4.59740241973727	4.33632101234035	4.14090187567653	4.09582203139861	4.08365208829688	4.12768546887057	4.30367883588857	5.25734473984697	4.69013459324593	4.23330651778977	3.93579279266778
1553901_x_at	2.18775325620067	2.2869745572853	1.81804467699226	2.00566357039149	2.22786232389953	2.18775325620067	2.13104053608942	2.42220686348454	2.25493548151283	2.11090953185571	1.91848192811472	2.02962107609287
1553905_at	1.78170611933316	1.76694470312749	1.80540902168452	2.00972991391203	2.153202566902	1.92565996948568	1.86388038147633	1.93523413551468	1.58969587739608	1.98369777888372	2.0669582393371	1.89008199982344
1553906_s_at	7.48948707030924	7.66176073039897	7.70025083871087	7.76298536728677	7.63021271280236	7.71946528858104	7.41675421900896	7.43298648969659	7.618700591736	7.51141974394068	7.6430337141253	7.55012744720941
1553907_a_at	1.84177472537877	1.81741778800442	1.88186917933975	1.64232724903087	1.84492981274042	2.00327775947558	1.84606217554827	1.7487003048136	1.84956089164164	1.68122384331681	1.82453870870447	1.75319628459038
1553909_x_at	5.42493280656461	5.26524147392661	3.92846371520308	4.20221562781561	4.81120196535958	5.02233948776119	4.37428674074501	4.44184971646525	5.0322065462689	5.00823928793404	4.20857599337166	4.38848294422867
1553910_at	2.51819712026981	2.33193212488719	2.366437127485	2.26412387423561	2.30645941003492	2.0798467126887	2.45288273793523	2.37543829061506	2.38405716607779	2.40800208993715	2.19567374390349	2.25684905707884
1553911_at	1.94611875878017	1.81334062276805	1.67373855019849	1.967494855391	2.03033502336537	2.06857290194092	2.13369758726827	2.03888631604821	1.8766887864403	1.88556781886365	2.12379523147303	2.12631752765644
1553912_at	1.93134493277122	1.94572260600386	2.09459480793365	2.02215744866018	1.93134493277122	2.05711665389881	1.85075225038988	2.34175519862226	1.79796225173117	1.86735917265146	1.56020239699085	2.15270266009515
1553914_at	3.2955539873164	3.33243188838481	3.20302384165616	3.10326255911411	3.28933195437329	3.27917795242377	3.26749845040913	3.26111411717207	3.20302384165616	3.01545904996117	3.10595304267404	2.9396353621027
1553915_at	1.64008844212232	1.5169815546867	1.59933677696076	1.52545763490223	1.50940963469303	1.73210132881597	1.7058151372142	1.65809140340551	1.5473621163914	1.59280524254517	1.66508644525042	1.62691408702224
1553917_at	3.26436827998593	3.31325297852855	3.2016548062711	3.30081943914761	3.43581080302294	3.25541778402253	3.1550569949866	3.72309319734013	3.33501700251556	3.20099227532954	2.90707287209043	3.23351666216893
1553918_at	3.29303248539886	3.11275875307655	3.18272796980671	3.14392145990502	3.23069925246379	3.24648615849038	3.35252792113433	3.11206800217778	3.10024531746073	3.29303248539886	3.14905156112735	3.28335158922414
1553919_at	3.49557647907243	3.65602138645192	3.60951679935855	3.36177464551691	3.77871584969151	3.51283395812224	3.79372282112205	3.48294158055689	3.84799213720382	3.33292729899549	3.83630283116155	3.82991173877502
1553920_at	1.64793515310461	1.56486842150535	1.61530923108546	1.68128202214457	1.6281162254702	1.61530923108546	1.60340830663403	1.50319106909567	1.48224608917057	1.44283369505015	1.69381747478496	1.52486073008565
1553923_at	2.9276131941975	3.21145501892113	3.04526624666885	2.95724990025634	3.08005004230997	2.90511019377294	3.27344352972295	3.06194944347558	3.17023286255304	3.00429932117511	3.39384563874821	2.83950361812729
1553924_at	1.98558707393713	1.83113813883484	2.03776248777242	1.96617753129861	1.99926215630682	1.83914880581342	1.84896065218964	1.92460056133359	1.70195068255225	2.15602841209984	1.95294456423993	1.98580939364423
1553927_at	2.23788997081078	2.1937065838118	2.28755140864921	1.92636126525519	2.00441918406601	1.85836141218547	2.11402561797217	1.98720981260117	2.09247139110944	1.69043921322566	2.01938492830886	2.3332281493003
1553928_at	6.92830985583136	6.93009411911479	7.46815208803388	7.74151446768124	7.3831818488564	6.7651947328976	7.84083105252649	8.00828158974443	6.61439656319299	7.53108643351076	7.92726548641256	7.70421152836558
1553929_at	3.30136972654403	3.39058245942707	3.30242292004907	3.11049880894282	3.18027729867005	3.06051647084492	3.29396935239042	3.06908470814759	3.15089614128515	2.86975737008667	3.1847406002286	3.11607609871797
1553930_at	1.79640851646237	1.73530221854015	1.83914880581342	1.80103316398721	1.84608227679062	1.73806104215706	1.74464724513855	1.50922642310775	1.55848837002531	1.77967191660183	1.67104615859151	1.62014968095393
1553931_at	1.66174995285595	1.7740336166272	1.76826615722843	1.61200837260094	1.75810153531787	1.59426047407664	1.87386578212156	1.78388331026789	1.71711668819293	2.04347280322083	2.03531631511888	1.77982997306191
1553934_at	1.92702399904663	1.7559635394344	2.24758456480714	2.01233801521437	2.07049671543839	1.77463484551489	2.16566538746665	2.3284771453889	1.85300536459662	1.78264880135536	2.10278651621419	1.90112077557426
1553935_at	1.90147509210353	1.8979845574233	2.32047008756827	1.75051904160964	1.88261496850428	2.16924904492551	1.66225469436337	1.85510549439167	1.91771119996589	1.83914880581342	2.73604865576708	2.03253747321742
1553936_a_at	2.92426009818391	3.0749476423832	3.188327394644	3.02645664208033	3.08201798318768	2.89334020457251	2.89141421372106	3.28465646610403	2.78807104965678	2.90047948056097	3.22363518797088	3.12841010604994
1553938_a_at	1.66619905230648	1.87089827720999	2.13059688435892	2.04200459912058	2.11798412718857	1.91938131123942	1.9072837792175	2.16089340879573	2.07893690932901	1.99626063508084	1.91326070349484	2.27813126459957
1553940_a_at	4.76436638708851	5.5935096951446	4.67348829361953	4.94719709306271	5.44492139846119	5.42471642339041	4.86448662493143	4.12714374244773	5.35530687120657	5.45943191827299	4.42957349495983	4.78980674993302
1553943_at	4.38105046028282	4.29056039596275	4.54618510098739	4.63145702372992	4.53566618696303	3.97713711816602	4.2277149785598	4.18725614052017	3.97404401581915	4.00474886829224	4.49381059882773	4.63043906339783
1553944_at	1.77693452721449	2.11860844512138	2.06273576097604	2.22786232389953	1.90145293043972	1.79063241902101	2.08246820221122	1.88250693053798	1.93618359312149	1.94342095220029	2.02358198465323	1.96895254098822
1553945_at	2.62829308412581	2.79788774431871	3.27198212713375	2.71960218445343	2.73801486484807	2.80289488043367	2.96387277958344	3.01953479156647	2.713962092775	3.04984805668445	3.21120005097572	2.97485468103061
1553946_at	2.73729664126604	3.10870188854548	3.49064093377004	2.92696894723744	3.30572846079235	3.05134376380312	2.98120923463869	3.2821930868782	3.30039236398834	2.95412236497096	2.99872086573853	3.087504269171
1553947_at	5.57928100322527	5.64328948056933	5.91701104751017	5.7777000833819	5.86104785971244	5.65920404552245	5.75977664908388	5.8127102462062	5.57459843706832	5.54856907542699	5.38970445460115	5.75087222207574
1553949_at	2.83117437481056	2.74141606958885	2.96894407927211	2.66133880882325	2.65980155716399	2.76216345162345	2.79173034986561	2.84989457347773	2.69889236052656	2.89515439106169	2.70560906579737	2.66133880882325
1553952_at	4.94311628972915	4.9338747007328	5.41302506002694	5.01412687708351	4.96132780521377	4.96091786750655	5.17136783526035	4.89643883754626	4.73161295176468	5.01032938197193	5.20086659895963	5.02564255697188
1553954_at	7.90639730978361	7.69375102345722	8.39036980379358	8.45099231663961	8.06909989733438	7.82028482357852	8.47361335980966	8.69806610432033	7.74303447513686	8.4495595644954	8.21233600207278	8.31635659018801
1553955_at	8.64117583258421	8.40619599009304	8.3392966360175	8.15176541253219	8.48703403969133	8.13598080045969	8.74648735755681	8.43543222254609	8.64344436424265	8.84403734118634	8.30040614595495	8.37919489043271
1553956_at	8.96799448435394	8.85132518560791	8.51619237514954	8.79218879906134	8.63089478394301	8.54458167826958	8.45058369356087	8.49991197811271	9.04987392576847	9.25269562064183	8.20658496138363	8.35449382419595
1553957_at	6.78295453249406	6.35264016901072	6.55100196815442	6.3609115565951	6.65650016743184	6.27883364853548	6.21625923102225	6.40924122637811	6.72750023917188	6.62021292305063	6.65352035551493	6.65991832219434
1553959_a_at	9.06613382689541	9.39831295343398	9.56134092132831	9.68403809282489	9.0939986614906	8.50769196594544	9.74441058307994	10.1006505276095	8.6639135476962	9.59622066731286	9.75864849493394	9.77099753565909
1553960_at	6.95438924507179	7.63855598678884	7.37590707704388	7.33341180600752	7.72242726707052	8.03439111611944	7.52873164384079	7.41138405546134	7.00122390721472	6.60376074913461	7.18818382669338	7.44143978787611
1553961_s_at	6.65610914800494	6.96376649828947	6.62719129809502	6.53194150094709	7.13838525234967	7.37603398267224	6.67708793072899	6.56516952421686	6.56556416947218	6.39855788707978	6.67824057699874	6.84247867694119
1553962_s_at	3.86859838888864	3.89255562784389	5.25761307848151	4.58668740287725	3.91515467527586	3.63678198347689	4.70113443437515	4.43321515539196	3.89973509881265	4.05901535261776	4.1864936328651	4.42059230780922
1553963_at	1.61436405553552	1.56439423928498	1.70740687389326	1.40634064544623	1.56635884036311	1.64713566365559	1.5772951065433	1.60500175891023	1.53123214625059	1.54563111146119	1.51967806354383	1.69010430977242
1553965_x_at	1.71665907587166	1.67990971686439	2.07760896077912	2.00602400430532	1.58271905812559	1.70386448510623	1.75468283351304	1.81738112187483	1.6944826166244	1.65469448270824	1.53278362690547	1.67892116755936
1553967_at	3.19076025897426	3.34990462219217	3.4973018815195	3.52725215713852	3.14692848686426	3.59816231877822	3.58127645450816	3.80265584874181	3.59143775664807	3.53463241462519	3.74378029248515	3.49005094592391
1553968_a_at	6.29142558501018	6.19259206823324	6.17859069661677	6.28632184074461	6.03037773342689	6.39831474767158	6.28107846079855	6.22312034499055	6.25371146152249	6.14963085753888	6.22249724972641	6.32672759340144
1553970_s_at	2.15077729718452	2.27283849269857	2.35200808512578	2.17279543367326	2.1702556800495	2.05062509110225	2.04334104533666	2.04499066501189	2.33555360570394	2.11916473319513	2.22786232389953	2.31891586812068
1553971_a_at	4.36905468552457	4.70141864654261	4.43353222567582	4.14721387294682	4.81414586113802	4.55070304329666	4.76476817354463	4.71546786814539	4.80627360614534	4.5323797568053	4.55359471007781	4.7810196479943
1553972_a_at	4.22014071096185	4.94145697549034	6.88030198902358	4.45489200538219	4.52263565784015	6.04108879754962	7.6974500313375	6.72083945165112	4.75916803526324	4.98283427999547	6.28008588761613	6.5835345926472
1553973_a_at	2.91703788725905	2.78227599366634	2.77521445993764	2.76470729951428	2.94741954663556	2.74760980009731	2.84360120997368	3.23411162938253	2.83777781411988	2.83759096661934	2.76503240944565	3.45149549524266
1553974_at	6.50663261137576	6.37126564524502	6.16502758939977	6.33881012277803	6.43128085881593	5.98337179389843	6.07472668043198	5.80740875606226	7.10635532992288	6.69392581888373	6.07838965631227	6.17183111107483
1553976_a_at	8.68094859670669	8.79690958411675	8.8530085129953	8.72400188599518	9.03796804861782	8.6879046083018	8.48553619982683	8.72344733902439	8.6639135476962	8.83103533896136	8.78734537568515	8.83830730123977
1553977_a_at	5.03048018247947	5.37700220519005	4.83217532359531	4.77677896135939	5.13611855256689	4.80905796153031	4.50171945216913	4.26064349250367	4.25322491782295	4.81583265115968	4.36791330295813	4.39661382465669
1553978_at	7.20690155789387	6.77582701386779	7.88777846298564	8.01895415269286	7.60301658216639	7.42220426672083	7.90061391908384	7.68276840838094	6.7231778849651	7.07820088259348	7.37690823006398	7.54359812971363
1553979_at	8.64519262841124	8.73955533116543	8.11649384789543	8.26608337042236	8.51082713496701	8.96128167113601	8.44926267408029	8.4056027936323	8.68098951338498	8.25982233673465	8.19934272898607	8.19579318306908
1553982_a_at	4.75134878592354	5.63896114779421	5.64721995710146	6.22041100604647	5.33629101447396	6.05312134701275	5.45227930029929	4.82009378031362	4.92362332578557	4.77787332778174	4.50391962513839	5.1645392329133
1553983_at	4.91568092344628	5.21860508813331	5.61415377146746	5.39398302094419	5.26115156868072	5.41604951500607	5.25750893577464	5.32315396973906	5.24164591288076	4.52946692910999	5.03048018247947	5.30946223643445
1553984_s_at	7.76553419757312	8.49038492539738	8.74679415530703	9.22168366817564	8.33811328127849	8.60618996972408	8.21265690410841	8.36378824676378	7.58853048116773	7.643472296252	8.04323808200387	8.49525511360676
1553986_at	2.88995491266275	2.93111978064678	2.87191237751343	2.58878015293023	2.58518130666201	2.89785460924924	2.80895806408325	2.8017500879605	3.44162862015375	3.24743416627071	3.02837277331064	2.79804717066138
1553987_at	7.46025042082528	7.15212548799918	6.99167240415291	7.09945686674722	6.99679670166592	6.49816917011328	6.91060671380063	6.61100831232222	7.83262867842169	7.72579988282156	7.07346757769674	6.95778552454961
1553989_a_at	3.09523327524326	3.22635154525999	3.15748751779427	3.14335164655522	2.8235241049828	2.92076496183615	3.33781595593232	3.08248265617676	2.84103838350706	2.74324233996344	3.45490843693473	3.48217061795938
1553990_at	4.36980004046881	4.21264604091235	4.46711611753833	4.22314919564508	4.34711608890799	4.4113993467818	3.98509982311084	4.0665236104552	4.30740820060673	4.36801970435313	4.56884450478525	4.56205216823732
1553991_s_at	4.55582333458952	4.74307694538642	4.73839393445984	4.41123037497095	4.03695718161668	4.30749763300486	4.76479271855618	4.91106136116628	4.47951471784763	4.52042566348352	4.89712167490228	5.32264358087398
1553992_s_at	5.75124583735696	5.74330301682436	5.26900801587457	5.20835508341752	5.25636138305958	4.92397086741978	5.41277872223844	5.24634063441488	6.14321124013006	6.05649117745095	4.93221959069962	4.96960051496023
1553993_s_at	7.21725105398745	7.62349391501549	7.59388080232795	7.69121187485684	7.93830684596764	7.55747197146939	7.74853984775367	7.5598225501455	7.28735351524691	7.55086357307073	7.55317573787309	7.71427182949709
1553994_at	9.58290690408404	9.93588340080593	9.40414179379264	9.99761873760021	10.4542851703805	10.1767799357854	9.59962153528465	9.86143590599544	9.81813971317634	9.93606766535324	9.6820024491737	9.6451224472428
1553995_a_at	8.38777636617833	8.94549236598906	8.17442768230786	8.81824150734351	9.2546495855684	8.96919439067197	8.32574113175616	8.77609003034707	8.74404866289806	8.9189126692804	8.50279912935563	8.40829707679984
1553997_a_at	5.7166779980478	5.63802853376327	7.89882161617138	7.28324195961804	5.69155184799925	5.85197788285146	7.0162081864224	6.84872223109555	5.49271870987821	5.71758024267344	7.62095229563375	7.54771957397373
1553998_at	2.57844356570974	2.74382229313604	3.04686968707631	2.33815418195877	2.92629325408715	2.6846338989085	2.58988711062405	2.52381303064351	2.42477948411068	2.83792622963406	2.81421650410069	2.76662064582246
1554001_at	5.00586054609764	5.74385478385727	4.96039398672382	5.13260442579752	5.50153180302328	5.75593176545585	5.28472166503485	5.05324923735647	5.35759557870854	4.95274185518067	5.06254300822685	5.0093447425989
1554003_at	7.67742195021191	5.95486388211234	7.48011664147099	7.16272020324066	5.35469550750535	7.29459483819968	6.37132535030702	7.40214530060762	7.62871784201824	6.33300073604564	5.86945472310116	6.47058974602259
1554004_a_at	7.26752961418222	5.89064553774914	6.78198010121656	6.7822134166133	5.42660800127588	6.78442649536994	6.5426158954467	7.2408393214974	7.40164825176778	6.48355631509005	6.32838488765129	6.18218121799715
1554006_a_at	3.91250802029831	3.90983606789972	4.18663295341365	3.93572298401484	3.95471720922883	3.96587845031022	3.94525135565229	4.03302956532543	4.02508585344357	4.0336899910159	4.0796627481278	3.97427493888068
1554007_at	6.22340787869731	5.99464670859364	4.70365882314814	4.64752811258818	5.45334382372128	5.68850983220393	4.18498710464728	4.56383904224404	7.13028988964513	6.2401415671064	4.89958379356745	5.58901412078821
1554008_at	7.21377460354011	6.54152183023726	7.029337650413	7.03455255756965	6.79467386160222	6.4794060538085	6.86034874633295	6.56430086455876	6.92316683934803	7.44377170685518	6.97021909314449	6.97090571900655
1554010_at	6.99962768722174	7.6011326366356	7.1014812205109	7.16382888389964	7.695166341288	6.86661008553917	6.94262972650294	7.2905093834973	6.83803877265161	7.1251542759019	7.39892063950192	7.05780155298404
1554012_at	2.02302595630069	2.70134559169194	2.06675872301615	1.9783008697671	5.7388021301056	7.06404971295324	1.81420559506664	1.60980832397566	2.27887520356967	3.53912764415776	1.95250705675384	2.45606979357569
1554014_at	5.65115524773314	6.04905839209645	6.56372095431187	6.54893274041718	5.4151653811399	5.14264075959284	6.8176012046408	5.97430010368463	5.47910270195452	5.73447893926775	6.40361185074364	6.31068566671784
1554015_a_at	5.29058651506463	5.70206051543004	6.07228234918947	5.91037728910143	5.31974691784894	4.73969485747675	6.07369975774712	5.62289919846938	5.17828987848872	5.46999315317203	5.64170666472922	5.74547904142269
1554016_a_at	5.8259983514222	6.26238267216129	6.61985193318983	6.6182915899304	6.07122746577232	5.48435032629693	7.12524218164251	7.04742543711067	6.15127959279484	6.51069693514103	6.99075875653756	6.73267050747061
1554017_at	4.19454158732603	4.63002093647389	4.59880006135553	4.66686250440745	5.15694367362269	4.91568092344628	4.93071819000146	4.56970615395372	4.8718171803967	4.6449192309012	4.76720686394221	4.54168546314251
1554018_at	8.62312916683416	8.03930011990398	6.64001432093703	6.11642661992427	8.03841687733671	6.87629726758859	5.50423308273362	6.09713592088365	9.2248508953796	8.54653275819063	6.75817884685598	6.68850709351471
1554019_s_at	4.49694826704533	4.49914862673833	5.21981069604394	5.11962953633515	4.71075603411409	4.69984621978669	5.13942723614385	5.13884463784272	4.49470040962014	4.2381948667599	5.13286989667968	5.34123991119883
1554020_at	4.8337394192182	4.8580349927915	5.79734132441322	6.43540512862389	4.89088029232625	4.41696636319176	5.89769725341485	6.42408230811227	5.04101778717084	5.99024252536579	5.7951333812888	6.2306325255216
1554021_a_at	7.68652486578985	7.29970182664351	7.09190963881558	7.11651638697426	7.33604053103541	7.28688213576073	6.81918245188683	6.91252945070391	7.58353330229253	7.30558783023209	7.01067439145908	7.04014132278505
1554022_at	2.12690984235237	2.06870673480732	2.02094353547743	2.22786232389953	2.36795109514805	2.35378602686001	2.15336654550217	2.24335374849228	2.4590606397678	2.22752299647612	2.24934836055916	2.54174073616487
1554023_s_at	4.45464063605837	4.57789282694687	4.49779188665007	4.57631155288471	4.35729505935376	4.2655015861246	4.86871621018324	4.41330780303262	4.36642112432186	4.84769192228739	4.73313261670346	4.57255148208455
1554026_a_at	3.55803959910854	3.65188566766244	4.71404408506591	4.97858829384217	4.46710726244206	4.58127053377452	5.8103369937721	6.92964708668886	3.13467328908652	4.75093522609097	5.61649745120288	5.46758859556875
1554027_a_at	5.01600056876112	3.8371180130367	4.34110625744419	4.73585998557414	5.19001034334915	4.92705743743604	4.14366444056841	4.97422087992534	4.10530338621689	3.91319468238374	3.91474551811541	3.93577571883976
1554029_a_at	5.25458084565404	5.80244701738841	4.99774399906443	5.29568265254874	5.74918552761506	5.78692412455402	5.13011603001631	5.34924102305235	5.78722905782366	5.78297004424963	5.15439080994862	4.6618848147739
1554030_at	5.29898944972376	5.14943858891435	5.40440467095261	5.48045300840826	5.49230389623403	4.60976749018238	6.59525311101524	6.33859237807179	5.3326477667038	5.84134433772192	6.01067542921414	6.10887116150216
1554032_at	2.35780238087562	2.50963970234898	2.53370473651975	2.5462870335333	2.58977840021075	2.61827825653818	3.06890613150375	2.41359472090545	2.34082097082513	2.83930399165624	2.75500957061224	2.5462870335333
1554033_at	2.45767050390562	2.67215521874092	3.00544807312265	2.51136332079473	2.64611524401814	2.59679761480926	2.73563903286809	2.73564448719715	2.656173880401	3.04980752488424	2.58729953249158	2.5730058755317
1554034_a_at	1.94001440981649	1.85692080187523	2.02024675692862	1.85233570160417	2.02851938090947	1.7508542420333	1.9998114022186	1.7487003048136	1.95206335165396	1.87494782685413	2.22786232389953	1.92359500181511
1554036_at	4.21969804738199	2.82420851597015	4.8605323299078	5.13529784128177	3.59442258289491	4.47540401597203	5.17339481237516	5.32151308597035	4.0665236104552	3.86371342125779	4.72886012639807	4.98390753521522
1554037_a_at	2.55320053409825	2.67458424037695	3.60575287506072	3.73332261393676	2.67226460449521	3.32701432009068	3.49618300748654	3.42035796396721	2.9771593051735	3.05791812685207	3.14849605172153	3.47025550127237
1554038_at	3.88307021530977	4.19689238266393	4.28855589170491	4.04025656454926	4.1249046202911	4.13527185870309	4.3397829830073	4.22515038155831	3.98298125419117	3.92167481043972	3.92298873118487	3.91740369977184
1554039_at	4.06750592272663	4.65221533561889	4.26634614999483	4.24791538614238	4.29993907639154	4.53201205257922	4.05971987070817	3.984599012136	4.22027506697651	4.17336637024782	4.43912538112779	4.20719687978562
1554041_at	3.11112002245911	3.03650428188475	3.11863991906588	3.10571519438195	2.79244595150751	2.73267916913542	2.95524362411524	3.15236390430561	3.09405175471691	2.89966607582411	3.00175744490421	3.14787134977455
1554042_s_at	4.86442249895118	4.77886367148637	5.16120656636723	4.84054050332998	5.07237834584272	4.47118623667789	5.0655104711226	5.14865273101368	4.74311490125149	4.97634025014452	4.96325592923845	4.86468799178873
1554043_a_at	2.90482275162864	2.75117107492515	3.22667451644613	2.87426787297529	3.00425729857867	2.829294814875	2.58988711062405	2.8207070426638	2.78780099706402	2.69929488165518	3.12945389035065	3.09531084279983
1554044_a_at	4.06408778448045	3.42782062548097	3.3212801355271	3.28422151417642	3.37702472548144	3.30819285227644	3.21061713247688	3.15369436525002	3.81941317698835	3.47565939541436	3.34455240463209	3.27558528415359
1554045_at	3.67778163300087	3.97919471760039	3.84419052475986	4.17185229577558	3.83764745212408	3.99581992915219	4.08388767574135	3.76119761018569	4.28734243537121	4.0471406082812	4.42160204310651	4.63463664278356
1554047_at	4.44867685980753	4.59436574890889	5.33171113665767	5.95370059246671	4.86070880768008	5.10755669113636	5.22047201751117	5.18400372171006	4.84079783080387	4.81858239882792	5.18689809351745	5.24860132851652
1554049_s_at	4.51152744455078	4.20095992983008	3.88601145799757	4.18634272881177	4.10495649835152	4.85649926294664	3.88385545050895	3.24991129841284	4.11493262472353	4.21658824713628	4.027962603004	3.59707579433213
1554050_at	4.9645048933262	5.10414612966168	5.01772901962194	4.9564912452589	4.84473464942209	5.00823928793404	4.93091890547708	5.20776828896236	5.04512743673097	5.3230354803165	5.09937078232577	4.91823469288693
1554052_at	4.34222269544962	5.14272566836774	5.41121018874407	5.19448706013852	5.19221862629389	4.95510618666516	5.48487299289238	5.12558959151432	4.48792962920085	5.38515781100785	5.13681699542586	5.22624843816699
1554053_at	5.3777115464715	5.13720522049969	5.71313150383901	5.88960648432678	6.3696119688533	6.62412989800358	6.56985199033134	6.58402545633216	4.85299293819979	5.65246188958455	6.53188199799137	6.66034948704113
1554057_at	5.19131085278398	5.29364127978396	5.42225396386051	5.84311027572165	5.03427151503476	4.87505135084944	5.21785929716171	4.92092538225661	5.25259846709952	5.35446093402267	4.84582626276055	4.79622435779605
1554059_at	3.68986645831379	3.4427990225876	3.73711288590494	3.59603581791995	3.53744666264652	3.92729348140042	3.60811898071307	3.37406210179491	3.86155673905623	3.90581696433327	3.50571815991357	3.612943958746
1554060_s_at	2.99829069307462	2.25987768796678	2.48662753451182	2.37202919186356	2.32644495040531	2.18177018248661	2.51390627892885	2.25420767177992	2.2920154344677	2.54372474360677	2.43076609668116	2.80254274345794
1554062_at	8.75019270150555	7.75032052678958	9.36640633418557	9.60861469459802	10.2373739238368	3.31569442658661	4.76115177929344	10.511356215404	7.77998495773203	8.80375291454338	4.96253342168339	7.1261526121861
1554063_at	4.71744962960028	4.98969928058272	5.06608232775928	5.14981037920759	5.00235402541074	4.9476190837377	5.11241688698869	4.93561923451018	4.65696831670552	5.36409624375808	4.93536949547919	5.16383377733805
1554065_at	4.53813477174157	4.639972259233	4.75885400934835	4.42202857734283	4.64984947168603	4.54541940239891	4.63391021988978	4.43403403514701	4.71298670737377	4.97716187825731	4.63459633782919	4.61832444007859
1554067_at	5.78613831873251	6.20098506020394	4.6645072084295	5.4377622165844	5.63720293131213	6.31423786921284	5.27118468489449	5.42438938583704	5.68438476221403	5.80421512997145	5.53207652356353	5.27669160429752
1554068_s_at	3.37246366226002	3.74557726045305	2.95841753706598	2.76594696873632	3.51612441074018	3.89884153868654	3.27918750951098	3.45861669606572	3.24619333797668	3.30250871351854	3.10574394700792	3.39305926330315
1554069_at	3.31395348611672	3.58650167086114	3.41124584722303	3.35438344070024	3.34627788764894	3.35194017569262	3.46160149414871	3.57519453710137	3.30917588639347	3.26081158671915	3.51610073696814	3.3554304986031
1554071_at	1.78948736797499	1.65523788231485	1.7202782663968	1.65083182950631	1.62709613414392	1.65334529295751	1.7487003048136	1.59940476602317	1.76022501008936	1.64066382142939	1.63487514092806	1.87450441776384
1554072_s_at	1.64689325269413	1.50759716642333	1.74627858291649	1.55601658123022	1.78221967382261	1.68924160361064	1.7487003048136	1.54924354217059	1.67384360891785	1.93002547727733	1.6717560742839	1.71545227012062
1554074_s_at	4.60631379985433	4.51660068690169	4.69297970258803	4.38480954688702	4.5186293002091	4.570842231978	4.5405107425205	4.29102901635094	4.76117788770836	4.56092235584311	4.50391962513839	4.40132085600428
1554076_s_at	6.68469713261974	6.69994455716383	7.01991760694492	6.90572603636335	6.73267510020827	6.50265062061462	6.56249558190984	6.4854254943945	7.16256554564595	6.98210215603896	6.4079674786411	6.36806843080919
1554077_a_at	5.5851080636815	5.88100993748085	5.52015294024046	5.20358949791511	5.79626813209506	5.82435261148654	5.23249772143857	4.49181130305461	5.82347739473585	5.79404741279605	5.38174802066145	5.46758992092646
1554078_s_at	8.52162259868597	8.5423327776372	8.68223630678416	8.75607029672026	8.55639509801296	8.93705023468245	8.99884882213053	8.73214669358089	8.34893083114505	8.38352682853078	8.61537278710255	8.67195443463201
1554079_at	4.98520922079059	4.65996272787586	6.44913852266492	6.08313118425499	6.02100176198926	5.77990565021826	6.0601066072163	6.85403618573909	4.93666411726448	6.0605035307244	7.27656859725939	7.93445007751502
1554080_at	6.37033943049694	7.15557856062082	7.41124229279618	7.73324082126281	7.30355582298888	6.83294474011909	7.55201746567385	7.32918733592913	6.64532367246101	7.21180340595874	7.24865188095307	7.4224376966335
1554082_a_at	5.68870681116395	5.83626786083302	6.58655580717936	6.66698787698481	6.24220542779591	6.15192021099468	6.58197002441495	6.6153793184954	5.5597636183272	5.81927056454051	6.22672602848843	6.51860265037894
1554084_a_at	6.16188137348957	5.86712225011714	6.60387234458454	6.1975422144447	5.95126693175507	6.1687962727472	6.28493844267976	6.18956222156363	6.10756436451643	6.12516307243293	6.14329648252712	6.13647682088334
1554085_at	5.21665833153485	4.92690591569522	5.13299744938946	5.19208122583301	5.46820341242959	5.62740987113322	5.06710287673197	4.70303457196004	5.14573793848455	5.40121314544932	4.62148815417302	4.61259889042858
1554086_at	2.53605072898347	2.60451786904431	2.83672767507918	2.76710698240351	2.45962312999851	2.6322970798268	2.35755971752791	2.53961030395793	2.6322970798268	2.53327447493054	2.54531046591096	2.48696523531201
1554089_s_at	9.74210153288523	9.95487829643816	10.0284855054526	10.0402192372115	10.5151556013998	10.2643832473404	10.1852267860435	10.3745442553255	9.93662268187087	10.0780675733558	10.0605281627967	9.97697766628348
1554091_a_at	5.10671702038652	5.5186094889545	5.47481105813941	5.53571347503682	5.1594947875814	5.28811905207912	5.53749864047486	5.15380203784244	5.39563953703629	4.82982572281872	5.60844389317761	5.42553074817682
1554093_a_at	7.3767462326842	7.38650014170242	7.39395548141369	7.73025853622024	7.34068608496804	7.5628765406982	7.24628826145869	6.90389354299476	7.28610437239767	7.42665202429218	6.74164486484038	7.26517418499679
1554094_at	4.11110808380434	4.46993121707752	4.20715455305924	3.90688002754764	4.25505476304833	4.36546516426135	4.3060803776022	4.3539805875913	3.98132758342398	4.35991063240877	4.5810901151345	4.60423124517432
1554095_at	4.36900617888255	4.80654350438961	5.55238710093847	6.44011349031979	4.28572863249448	4.54054133084366	5.67645458972533	5.58884394722094	4.47032818342059	4.97533130861964	5.43715513722722	5.49407543552119
1554096_a_at	2.94444694219027	3.44062797100553	3.69554917395755	4.87937397435077	3.12811655461336	2.88679061977898	3.85985360999801	4.1644026121111	3.41079800346554	3.56376718694547	3.63087220357245	3.45961304255096
1554097_a_at	8.19924263806004	8.84531607971526	7.50601875859365	7.75868145610689	8.52857149688974	9.53478376704483	8.72283273167081	9.23585448308354	7.99201117808003	8.32373884387895	9.07361491821212	9.33965339874905
1554098_at	3.02586597640381	2.97291392952638	2.97291392952638	2.80017324303199	3.0270461546677	3.06531114806271	3.00353156005336	2.60879524115811	3.35560230895592	2.97239640744372	3.12450001054719	2.89423446748899
1554099_a_at	5.06274292130215	4.86705475549624	4.69224544214463	4.45046006564472	4.87073689553384	5.08545683408647	4.56973093630769	4.61218189202691	5.25110879828461	5.16054048197104	4.70645017195528	4.76317462709237
1554101_a_at	4.97980316119962	4.80300162850181	4.57150551305935	4.5160750646573	4.41123037497094	4.34994372044157	4.19832842007831	4.11872934216682	4.23891574455007	3.86885691249002	4.19462913384436	4.74328828040111
1554102_a_at	4.38453432942623	4.44501984282165	4.61977531156602	4.50524087742953	4.36667979397843	4.38453432942623	4.31674982971268	3.78465985890681	4.0101318763063	3.97658517162824	4.34747011793285	4.80514858707313
1554103_at	3.87072880110755	3.79238722738571	3.74738607597009	4.3751872070337	3.63583603419281	3.71504437081178	3.97381634115777	3.93721155268881	4.10461934629305	3.91084140803624	3.84547071734607	3.83318853999199
1554105_at	5.31059288020204	5.67963300875275	5.50692354425961	5.60716921609925	5.18056900583675	5.15067097609791	5.31132398666827	5.35327112373011	5.59916388902843	5.61691794101247	5.70222326369109	5.22782963415571
1554106_at	5.66850355517817	5.46209488229218	5.87086261087262	5.9643610854577	5.93037968655635	5.44137171900082	5.23202894692261	5.98754082991226	5.51884722420369	6.03332211103975	5.74441835849656	5.70887404988578
1554108_at	2.9459835395958	2.9003427830909	2.78180076340602	2.63162225606965	3.25086860436921	3.19224179329608	2.48371157116851	2.5499097974544	3.01346427492592	2.53048588035856	2.76497505043923	2.39225937771222
1554110_at	3.79018290293371	4.59175362120552	4.19036262606761	4.32081947794877	4.27496196193059	4.3442603438101	4.09598395099679	4.84620096090675	4.35375806159306	4.65932272623273	4.9358857205321	5.13527877360661
1554112_a_at	4.40558356394196	4.84228694011231	4.575725191487	4.36946274919694	4.12869584349381	3.59832115073758	4.52549329595111	4.56946857811739	4.66027431611734	4.78039855761993	4.34974254908914	4.25667992505433
1554113_a_at	3.26703450839279	3.28367847018937	3.37663895581932	3.31300748082088	3.36280906932114	3.47206907021037	3.0765273818906	2.95233133360326	3.21498742668836	3.18281400556674	3.58308037227728	2.80895806408325
1554114_s_at	2.19726573638276	2.30613457735454	2.55244291603599	2.42107303299099	2.15884746117983	2.43479255370693	2.80895806408325	2.76343959321559	2.01140602238488	2.00403921548886	2.81565057180184	2.64211600281553
1554115_at	3.62973316494833	3.61133376079245	3.70793158011044	3.48137850550093	3.32930780680535	3.42653529262684	3.65473018872236	4.07310975283577	3.63269179588773	3.62793111922266	3.61392241379517	3.73044783599742
1554116_s_at	2.87723225057589	2.50823047361272	2.9669905557976	2.43645359355491	2.43567688346521	2.93201476596832	2.61796764343125	2.44094665657793	2.72604705041321	2.60135903321716	2.76895541695934	2.87780009649478
1554117_at	4.49721891244776	4.33019761980198	4.45764247712741	4.55395270387669	4.26999997046219	4.2874055844029	4.48184883695247	4.26323699909078	4.53515180863225	4.50609849814224	4.44139654625899	4.55582333458952
1554119_at	4.79611769950624	4.72590313474036	4.91847174969155	5.19350324998639	4.86246577098539	4.73819095123756	4.87259741994582	5.03224461754988	4.95847833862249	4.60161800807351	4.70579621943813	4.73595425735159
1554121_at	2.04499066501189	2.12005714891128	2.62394612106764	1.87138928726967	1.97014882472897	2.14928849395692	2.13506412034183	2.33375817683092	2.34082097082513	2.20739950639546	1.94149076777849	2.25837745074595
1554122_a_at	2.47123787446584	2.63925852976355	2.60135903321716	3.00983942388662	2.78971180132061	2.99182209258488	2.90366388443108	2.90366388443108	2.81351868887212	2.73465995294816	2.7880277640301	2.94087791051842
1554125_a_at	3.43416209834903	2.65908893324148	1.520622723353	2.22786232389953	3.09372462404034	3.64373801914012	2.11898488828614	2.07423176787915	3.12764914023253	3.14549061294819	2.2958789997362	2.15336654550217
1554126_at	8.33239601420352	8.44214965791454	8.55130896674267	8.53199320691711	8.55803452622721	7.93676234600244	8.9150562470798	8.28236664715645	7.65286985839342	8.42485795006126	8.77207106790659	8.47495538004598
1554127_s_at	8.54028328776252	8.67702702149382	9.13447235646457	9.17642230665327	8.94242730073692	8.22304410373395	9.54824838628326	8.8572229771809	7.86647654791724	8.7272750171107	9.41970435483358	9.03487099613259
1554128_at	4.1474264558697	4.4557440334135	5.70340885969817	5.24539110903671	4.3776321421972	4.29881144925097	5.49852127608029	5.36071093393715	4.41872334027157	4.29397582509171	4.96869234152991	5.41510520313584
1554129_a_at	3.8227707032431	3.97419507915909	3.91416375769313	3.75275399749449	4.11670824760582	3.91730418039962	4.2447682098224	3.89227802882741	3.78179094155073	4.20592005542723	4.04832438092019	3.97381634115777
1554131_at	1.73461677895994	1.63984325901943	1.88358853537774	1.91707555754345	1.60415561062705	1.77541886336591	1.66648610558652	1.61809886265859	1.63118228938579	1.65343905846791	1.49484058792855	1.68474920816214
1554132_a_at	5.95917066899374	5.95833107573159	6.34570428372799	5.95577866255277	6.08691985262624	5.54076225251601	6.32621921245051	6.25927092807264	5.97908068804365	6.56978287694421	6.01348000333066	5.88100993748085
1554133_at	1.76879539277893	1.80966921955826	1.53758183021343	1.66940552441248	1.51654175085621	1.75993602980666	1.38145820783695	1.64761876790118	1.53728890911045	1.72775299871779	1.60239064084693	2.00976539409968
1554140_at	4.83962559872037	5.14734464813478	4.92374380739308	4.93367536318556	5.05109192684548	4.86031165805186	4.72488886308985	4.9530843542128	4.92505121059065	4.7554063894679	5.05921375810768	5.21600071422866
1554141_s_at	4.10275064926959	3.76849309269263	3.55108773235283	3.78200159929856	3.88261268600824	3.75253328956581	3.86135094541515	3.77526315516997	3.93822790762628	3.97841483297885	4.00381915624722	3.86809267467481
1554142_at	1.71192350732964	1.50104319770682	1.41672049495942	1.5750321237761	1.53382554569556	1.57974088408471	1.67429619440551	1.58405029195471	1.71192350732964	2.25119446641518	1.60494402172883	1.53384494270519
1554143_a_at	2.62547357849034	2.86547871778594	2.11996023598173	2.7781612796153	2.43434539996189	2.52844249686122	2.58468651532895	2.49824090487871	2.84739223290023	3.35797349698755	2.46799992994076	2.42913549611169
1554145_a_at	4.90713498448226	4.76482994842583	5.04655432817773	5.21946441293877	4.50738226002861	4.48201795066024	4.93570177203204	4.40116058248644	4.14535747330409	4.74510627159013	4.75446961408313	4.74080688721839
1554147_s_at	2.57786501779356	2.47213154549685	2.16233416361693	2.4403301915762	2.71292140200498	2.69866541396591	2.72163924416399	2.60412492818106	2.37148428328085	2.52442191335512	2.46320106967662	2.43714219243188
1554148_a_at	7.76227183033134	7.22022315028441	7.30030963877472	7.32487005625339	7.52107958535489	7.52260052230319	7.52845458048772	7.65049607607749	7.40495128943769	7.82017567493162	7.66054076553554	7.73099384110961
1554149_at	9.14813590787957	8.66480250904986	9.29245691791959	9.37330137922284	9.03446855342117	8.66657879015944	9.16594326890442	8.84935729961178	8.43126961640633	8.69240433544833	9.30914758323083	9.02639683343871
1554151_at	4.27617399075952	4.38875371067391	4.34779301308857	4.27370244886533	4.43506867572428	4.34643486247512	4.17955325074631	3.9864608275338	4.31847953962468	4.19823576021071	4.31469107333831	4.16614463771756
1554152_a_at	2.57330765567866	2.75373264751329	2.54022719365565	2.57771251685381	2.96877623784772	2.83726295813198	2.93355209619597	2.82503576567742	2.67304513240822	2.55807134110147	2.40552063419195	2.6502978319822
1554153_a_at	6.64048477092967	6.7463074297708	6.56051478733169	6.45012299797358	6.73448173710426	6.71452932756966	6.39927481375755	6.39364538812503	6.67162784281082	6.79689379393454	6.74315153399192	6.60324894626464
1554154_at	4.30296983163777	4.54339525077291	4.79887953646255	5.09271602215528	4.48276261462186	4.76038306057098	4.89044824836172	4.83251842354465	4.40519627975769	4.68868285523466	4.79096061103241	4.78864930659309
1554155_at	5.26645972757001	4.29478169821321	5.83283202705833	5.9057426384105	4.36984567875029	4.39562485329252	5.68564507801046	5.57435842903077	4.94057462719377	4.61823662651521	5.0696733100877	5.29152720982602
1554156_a_at	2.02998542126516	2.06506989083625	2.49364075978072	2.09570401075673	2.4739135482955	2.29387298236101	2.19499960100428	2.19784263251281	2.38919514696824	2.18615251175655	2.07209837144564	2.25629303173195
1554157_a_at	3.30070361135673	3.21685204952358	3.87590804302617	3.35438344070024	3.29895342787615	3.29889527687095	3.34435968809249	3.53834427205345	3.48661273355282	3.07932267020455	3.05766990522616	3.40723285212541
1554158_at	3.93275325949089	4.25761339693224	4.39967210605914	4.62079131849504	4.23088931147504	4.00228112370666	4.77217849967289	4.45093546834865	3.60857327895977	4.17665026849563	4.31834469788005	4.10363579261469
1554159_a_at	4.43791975231834	4.6687904742385	4.71168478186946	4.76400421957421	4.42893127182274	4.57033097966396	4.72431921703548	4.38171249186566	4.31496692196082	4.38171249186566	4.50158273141607	4.26782632795217
1554160_a_at	5.66922709592293	5.54483311445096	5.60085534573829	5.37376726831602	5.63762635253232	5.55229331377885	5.57541068234436	5.3724116292742	5.73579205504054	5.6186527952639	5.76382328094879	5.59919531865547
1554161_at	4.55884558171235	3.49705139409298	2.87197909203611	3.03387523332436	3.42532937500075	3.22859790951702	2.60223333242345	2.9483324368028	4.74697949311515	4.18426785346668	2.55707689545941	2.95753173761268
1554163_at	2.83802896456972	2.60473817032371	3.20913349595042	3.00022649417762	3.14174845159337	3.60271862939772	3.64425048853707	3.10173650249451	2.46762972627527	2.74698999681248	3.35420739048479	3.23520910151058
1554165_at	2.32613003572201	2.05811535299783	2.30285966972483	2.40550200440106	2.2722967654909	2.02197080672502	2.13145447145453	2.32549107171152	1.88520593885867	2.06281350380415	2.01357887686127	2.19323405946388
1554167_a_at	8.86736787872486	8.76020594453763	8.68797457488641	8.61459480132237	8.5694065150832	8.43883582721462	8.62360674398933	8.60746379069252	8.44876982448302	8.90819219252102	8.53720847848998	8.41554465928314
1554168_a_at	9.0528116918003	10.0249317510812	9.59127010346288	9.52840510953633	10.302872833362	10.3367574946506	10.3690044438463	10.271159355665	9.21976254981994	9.24068915496803	10.0993696201752	9.80448260749
1554170_a_at	5.81309543180721	5.72382930695427	6.34453658627343	5.78389952880926	5.70323932261134	5.77736950916086	6.15339497873746	6.01442166270156	5.94565332098714	6.09803291363384	5.98604205534612	5.8955108298891
1554171_at	5.27321207640432	5.26080649868083	5.49148954028147	5.4418974349781	5.27178738733637	5.35543324723984	4.67716276811951	4.90996300327791	5.01935935451857	5.1162205060508	4.68816345126185	4.982762023256
1554172_a_at	5.3847765749897	5.39236042398465	5.46333973555681	5.36692433549708	5.39236042398465	5.14225546277238	4.81393841131881	4.8725108480103	5.45187409818913	5.17605607333689	5.06150579552077	5.35673048055434
1554173_at	5.16882604418877	5.31557829773778	5.34100687621871	5.36328991297469	5.30632514208747	5.19073384861132	5.61673560584283	5.33671869872127	5.26509096934478	5.46987020806021	5.31935308603027	5.25135231143149
1554175_at	3.86025240971982	4.02515144686851	4.07131222677481	3.73880167906318	4.18453606340221	3.63909338861176	3.95205803858132	3.94888009959985	4.19912253540327	3.59226326496562	3.84789136302664	3.88315812807078
1554176_a_at	3.4487981906755	3.18285252949755	3.11719055575228	3.11149184698236	3.62535404491176	3.38364118738269	3.78066266550824	4.21363411981201	3.13496839138165	3.7606089454987	3.04740791768248	2.75521884553643
1554177_a_at	6.52643273568121	6.58594191820078	6.78281340454323	6.75041072376995	6.42642627481279	6.5015685412331	6.8130289818707	6.52900908746185	6.71148903219438	6.82905625538772	6.61833721488194	6.60643666619875
1554178_a_at	5.49732897528778	5.71475954303117	5.16604492371135	5.28846757702287	5.59262435966147	5.60076577134102	5.50487841380052	5.88030529144135	5.41194407590136	5.31468472756256	5.50021023638572	5.17607936713229
1554179_s_at	5.11589217665709	5.35166139547792	5.52323081429365	5.18450026092896	5.50487887306006	4.83070119911059	5.51771098260967	5.26179936202066	5.43160423178808	5.2133440869715	5.44131817195874	5.03989042343392
1554181_at	2.93661817512094	2.87355669138706	2.82667939659272	2.86046129749694	3.13752213481078	2.86523611262198	2.88175786861237	2.90314224983172	3.06619896803979	3.13174533447405	3.29364034587787	3.1421269781213
1554182_at	3.18717982351032	3.36659546086411	3.1409973666506	3.00293531919175	3.39398094995769	3.0798302787761	3.16272459274861	3.0497812887128	3.20437536179612	3.75232752762818	3.29921632051896	3.10797848839652
1554183_s_at	4.72835780833869	5.13691840228006	4.960022094831	4.65862163365253	4.71519739953333	4.85209812171392	4.94344237112303	5.01682606906899	4.88199848081686	5.09016638429234	5.05445171715149	4.92931761947412
1554185_at	2.35824024400032	2.37167210338078	2.48627163379989	2.58927063254636	2.36768746107105	2.07868068761949	2.65172976796278	2.49814184936257	2.61324096144934	2.58170566436247	2.26792216987136	2.56736552984191
1554187_at	2.2561669449807	2.49950644569379	2.0650386116252	1.92765043090683	2.01585557032325	2.19353232247609	1.71949111448555	1.86974496985179	2.1527469538768	2.07215695103928	1.96455323791382	2.15336654550218
1554188_at	4.61986805257756	5.01903576252868	4.81707111172772	4.36740679115845	4.26999997046219	4.52689747448144	4.95954212780106	4.63341095517761	4.89249048548183	4.71916185335072	4.88306148076052	4.68474804245863
1554190_s_at	1.98885412976495	2.1828460051097	2.08659965426637	1.95288233893024	2.02754393390346	1.7861599522236	1.73842964830002	1.85510549439167	2.29588905014584	3.10384810994074	1.69318373178131	1.93074334614733
1554192_s_at	4.87581747314098	4.94067832503248	5.20901673336852	5.00556938274697	5.0794482435797	4.8668220395475	4.96422766821485	5.14777612103759	5.10358556548334	4.95142856889399	4.76809919970454	4.70264782700208
1554193_s_at	3.2726004390768	2.9942488341165	3.51328345506884	3.46834581140085	3.01432391166779	3.39192971692433	3.56012576426832	3.30872569238238	3.08213634946946	3.20326624886598	3.36627819857242	3.5591759096032
1554194_at	3.67106051957863	3.64776924605893	3.6101705987792	3.63901718267549	3.65999501075505	3.32054132538859	3.58625238681488	3.60929054244034	3.52569498265825	3.28649910406072	3.67898335029216	3.99490202675622
1554195_a_at	3.08827137294851	4.66194958798819	7.04127574467217	6.23761782922493	4.70222625876566	3.61791552720876	7.89536916227291	8.86912278327637	3.44507310176464	9.32213152652454	8.91789371603405	8.85404509677593
1554196_at	2.27162145374933	2.0269892059901	2.36763058112918	2.06846846681066	2.28595757069064	2.17295864411502	2.3433865111348	2.26265274059997	1.95238174124395	2.05666761095194	2.14730712576312	2.07688681466464
1554198_at	3.74341542464647	4.11353455502894	4.16182369399196	3.83310820128067	4.09238571712176	4.02454608251862	4.0674781822128	3.88161512973026	3.86809267467481	3.84336587411196	4.02454608251862	3.86809267467481
1554199_at	2.04499066501189	2.135308557888	2.07265655541579	2.40503428165942	2.22506010055198	2.13749794716183	2.08709063463638	2.13009262027807	3.09394033025623	2.31967873938239	2.23005171317336	2.08709063463638
1554201_at	4.74408466673009	4.96040569894833	5.21980046320242	4.68908561633217	4.87164720986115	4.77168947512648	5.0781946823961	4.97422087992534	4.80753355642791	5.04239170933703	5.0705565808921	4.90367013393201
1554202_x_at	5.03048018247947	5.12819319070404	5.20920050199299	4.81008753383974	4.95294866295697	4.89188488498853	4.82903976050887	5.03539917728215	4.81839982324917	4.86654875831773	4.90500277777998	4.67523465331484
1554203_at	2.69866541396591	2.73464633764466	2.99732803626735	2.84197731128388	2.75361579958558	2.67543893451131	2.66642555355487	2.49854482306126	2.79121646197238	2.93907362115011	2.79538499519901	2.50728584030479
1554205_s_at	3.9453920574152	4.04051579142364	3.96849003759419	4.49680575531425	4.02514620250462	3.90286025702811	3.8952707276533	3.77710449709078	3.97406881664057	4.0583386302159	3.73487760325727	3.87436698422259
1554206_at	4.12388734561903	4.26999997046219	4.79096061103241	4.95086234534759	4.46940964149227	4.31348448932193	4.78040623317556	4.64651338458415	4.29762755068265	4.10958918083877	4.6592342117356	4.48637693941352
1554208_at	4.79427533135143	5.00348361591606	5.02423261387104	4.75663550461298	5.19067543376249	4.48022690837843	4.91930138080725	4.83935217835205	4.79637578809622	4.79637578809622	5.20111994958133	4.98455107239983
1554210_at	3.1021453004485	3.32376107958587	2.99673411972587	2.98597777433403	3.53132374443221	3.40534193288042	3.24499879968863	3.03530336566197	2.92429914572723	3.11476323533457	3.54335455451745	3.14810270027075
1554212_s_at	2.64937094868066	2.83487523581575	2.98320468098187	2.54549975772146	2.74371315872296	2.72735534045972	4.4361404788652	2.89886666427361	2.6895384282701	2.71643308188925	3.36331939081367	2.61145832042315
1554213_at	4.00504438931399	4.12611521840626	3.73501282009355	3.83365162206076	3.99849852051598	4.17773246441949	3.94926632776131	3.89646946778868	4.02013111431075	3.92669041710083	4.18270453319684	3.94904199629684
1554214_at	3.06884242133979	2.84899905900246	2.95445453143283	3.38299084347002	2.9569782202389	2.99569679089214	2.69867644251611	2.89374692592333	2.9042029633315	2.75661151138073	2.92370802156851	2.97557225089258
1554216_at	1.7002487295938	1.8674901763827	2.10597781196744	2.75680482522292	1.88436132105041	1.77441742654816	2.07340343603375	1.88351826541354	1.64785078962184	1.87196625552398	2.33362339564328	1.78942439797871
1554217_a_at	3.77280928917845	4.26463256689708	3.88017362271498	4.72715977252518	3.00305133377471	3.32228831206053	3.55278583899297	3.59422174577396	3.63953199727722	3.66218460632856	3.79520254129183	3.89704123273833
1554219_at	4.7422481603428	4.95006683784987	4.90068637867601	4.71832772257419	5.75721088047102	4.98954712090463	5.18056900583675	4.59020924899311	4.82951732706166	4.93606307235052	4.95404276090416	4.77056057763035
1554220_a_at	2.44032773414747	3.43151902372286	2.51027413420577	2.39687091960298	8.03703272821752	2.63744261358558	2.58988711062405	2.58988711062405	2.60242833418766	2.42144045479129	2.78388042059532	2.83520995480258
1554222_at	3.66710618087612	3.60361201038962	3.50886563339211	3.36068554822466	3.60670423224105	3.31505462098339	3.61870859950066	3.76608026091046	3.59205077557375	3.55521605135478	3.60009383115353	3.1478057970046
1554224_at	2.10606036278518	2.07850040705679	2.28650696014684	2.06092914999566	1.86487833461466	2.18438259042306	2.08650709983973	2.02688188488722	2.05292245721272	1.99440352517264	2.30340669766157	1.90181404586896
1554225_a_at	2.49341754741031	1.85116567070118	2.0323681517514	1.86382332104277	2.02962107609287	1.90978628857608	2.09669987010512	2.09138023877685	1.79796225173117	2.02719136090988	2.14248699077291	2.06820023896614
1554228_a_at	3.09523327524326	3.24896763338538	3.37062329548906	2.67153194417064	3.22886860996174	3.04407867754311	3.34087913031785	2.90813478780192	3.18804996413093	3.28263710887613	3.58907098445177	3.04840373088359
1554229_at	3.77530978576566	4.11044998878792	3.78125101141365	3.87044063550828	3.80381825244217	3.77919360323749	4.18352947757281	3.64786971263915	4.45799503074754	3.86357131644191	3.96326319525445	3.96043302574056
1554231_a_at	3.98616687144651	3.75301879765972	4.16101759343337	3.65923089010577	3.91511177756035	3.82596442298039	4.14173545487582	3.82641862808642	4.03267564693129	4.10093932010546	3.96906690758591	3.73685560989752
1554232_a_at	2.08614193600306	2.15060276727856	2.03776248777242	2.07187816081723	2.15684123503273	1.98554426077692	2.17426996570911	2.13740075486446	1.90248025954369	1.91182294471328	2.02727157526033	2.15336654550217
1554233_at	1.55051486744873	1.91078813373957	1.70605670509994	1.47128349368737	1.65372684811408	1.91198635037196	1.71891579741552	1.50086307455781	1.7470089894055	1.71207432241938	1.6330669074248	1.64402425346918
1554234_at	4.19555042551642	4.36851440914709	4.11274412916071	4.11274412916071	3.80825637293854	4.213634119812	4.24818614739512	3.97381634115776	4.37544984673199	4.49604966448419	4.16151004264259	4.0800951598286
1554235_at	1.92358957359233	1.62150046079502	2.06272488834277	2.09787289829614	1.59246813056649	1.77959266375956	1.63701644640696	1.83962852125511	2.00476813949595	1.74777649846322	1.93872342383971	1.7886822285574
1554237_at	2.88518711229157	3.22302598021042	2.52701343689611	3.29843524397057	2.87636568720394	3.98397111816825	2.7178731977167	2.94418739948788	2.82842194655894	2.87753717660621	2.98470036449562	2.98743949150331
1554239_s_at	6.41244197383682	6.60510784715906	6.81607184539118	6.87721874086957	6.49380915924758	6.5763470155953	6.86676101280142	6.6867327948997	6.77887356422701	6.36885715029106	6.70418960230896	6.76328053695681
1554240_a_at	2.00103814161514	2.06316301604976	2.03776248777242	2.08826064366144	1.98816870688982	2.03776248777242	1.76254151306477	2.08086725822464	2.13096281627567	1.97885798530474	1.87284862213414	2.02962107609287
1554241_at	7.13508937504559	6.96221147077404	7.15295987649894	7.26279086156422	7.1369809386495	7.29053540297263	7.18270941172135	7.06445969994093	7.09283489322042	7.30455165163698	7.32692425599148	7.16354683007733
1554242_a_at	2.05819909289663	2.11650956674598	2.24577792138473	2.1682475140057	2.09147617917558	2.35588776046614	2.01052027280242	2.24577792138473	2.38273945610176	2.52217035559065	2.39937126160299	2.31928045082658
1554245_x_at	6.10071501876948	5.87918951546647	6.45801020662392	6.51469739537517	5.88997689325555	5.91129012512412	6.28592779470624	6.22593721033651	6.29914595454987	6.17163158933535	6.38736050026259	6.23837611728255
1554246_at	1.94001440981649	2.06407132287409	2.0872513226848	1.98973918584995	1.86012854022897	2.07370294541815	2.06407132287409	2.07036251081324	2.24395887360973	1.74559739601932	2.13303844335259	2.15336654550217
1554248_at	5.13747550712713	4.63860177808498	4.6610060791988	4.24337456261774	4.73062194007068	4.82371721921184	4.6460657566116	4.53477156631209	4.663587942137	4.7940716903646	4.75063674904211	4.83475263773554
1554249_a_at	4.20092863815186	4.08969401717913	4.15173119177884	4.33317463401763	3.67173763417741	4.20020610609661	4.14254072424378	4.14057002562813	4.11082388691186	4.09519847617789	3.93151201777172	3.79043607796607
1554250_s_at	4.66615555449982	5.35802884384593	3.64503251883577	3.40995816706932	4.60506704476395	4.73858468953299	3.87809526032744	4.39704710169483	5.03910772259787	4.89534601751709	4.0985189614499	3.7877722734616
1554251_at	6.91226507900466	6.81506195665384	6.99739656063041	7.46192511325653	6.47329852711536	6.65412539444492	6.39690615570233	6.86429146311242	6.44897552751627	6.71519441312997	6.53171105030209	6.59247189142762
1554252_a_at	1.96646590010219	1.86008527198366	1.85726068726484	2.07296991475996	2.11932967365846	1.96073587562806	2.0631025464633	1.98426913196754	2.02645162009687	2.12272672026487	2.01118870663116	2.12339517669392
1554253_a_at	3.66390808111758	3.75163261441825	3.25934743373547	2.69071754703352	3.69043185407627	3.57079581122882	3.54509200705596	3.44897393585339	3.93326929670151	3.66573732400179	3.45490843693473	3.29036333075857
1554256_a_at	5.41778519169915	5.40394974839009	5.19267529756186	5.32181731493977	5.4769222291941	5.48525454738632	5.27461341655241	5.47156888053396	5.52713336940402	5.74603360504287	5.47535371200322	5.26640279028192
1554258_a_at	2.84899886459509	3.20301508665241	3.59707579433213	3.00353205546052	3.34435968809249	3.13663704140049	3.34205987267528	3.33792406485447	3.24943585573761	3.35579578716903	3.24061443064998	3.15875152080145
1554259_at	4.0252317301993	4.0665236104552	4.10228169459722	3.95835509590902	3.87246258199291	3.65155791747232	3.91961353465097	3.81262871831693	3.76449382651548	3.81726264966774	3.9456904552085	3.97381634115777
1554260_a_at	5.91144442346016	6.2948624654808	5.75400860229595	5.93058881195173	6.42965035872893	6.558888656558	6.14669426254413	6.26666965838959	5.86889576848259	6.21799181625073	6.22295015363694	6.2882513018313
1554261_at	3.13456300167491	3.60268878240783	3.46357315866334	3.54511139731911	3.61997138550309	3.69919693098244	3.91441912854633	3.65799111534513	3.62839448673588	3.57081710164717	3.59431986715119	3.48201452603454
1554262_s_at	4.03809259191939	4.03751696134722	4.15547613682763	4.36384893403951	3.87234391224443	4.213634119812	4.57426268641252	4.50406206090752	3.92251617325812	3.93658574397802	4.15547613682763	3.91660723882151
1554264_at	2.29087562898706	2.5775478703402	2.7525278192631	2.94185388484889	2.21124732018292	2.45024969393087	2.10449400681557	2.80543835505517	2.22786232389953	2.45834504208827	2.28896410648913	2.56458420529099
1554266_at	3.40342135143589	3.08193147395126	3.80403863163137	3.65604383588551	2.84559426156474	2.85011358058529	3.35150525050261	3.29868564870075	3.11290613558937	3.65159162790934	3.61391183546614	3.23112419333886
1554268_at	2.70143757938203	2.60530826677493	2.69506657199663	2.43365374085429	2.23104688830879	2.58232543525466	2.6371418319037	2.58232543525466	2.86081932646226	2.81101266715829	2.72141659097736	2.52324423728785
1554271_a_at	5.65708260166358	6.06182359157897	5.9055665616298	6.5835611225631	6.42824951525182	6.1305851743733	6.23632684692119	6.2919546878819	5.55141675300916	5.68929684625786	5.80730384883719	6.08019629861508
1554272_at	1.67879029180301	1.5685748792687	2.0838548382853	1.85319649604175	1.88444321305051	1.63108297904148	1.79614919796304	1.78173402908523	1.71408223687977	1.78173402908523	1.72921608712715	1.70025942365816
1554273_a_at	3.47361420482303	4.11693251937729	3.17819449617575	3.35757884701114	3.90368195411221	3.23751118281092	3.43673000573117	3.17762811904176	3.21663404683605	3.70356165814009	3.17430099636856	3.20573711041657
1554274_a_at	3.42683776455806	3.40948097708068	4.39989992104976	4.59672234792217	3.40106458837436	3.61153724127532	3.66926250970278	3.32537075571365	3.64074889303082	3.63809715430476	3.66800337297322	3.69530434120801
1554276_at	2.40388245455901	2.2517043315194	2.10052291302614	2.15499963741263	2.40376870235748	2.18309694915942	2.52573351537257	2.35157947859317	2.07309402530655	2.34082097082513	2.19172077218042	2.35817995602943
1554277_s_at	2.42683418286925	2.18724012154257	2.12837918585896	2.38458082094447	1.89261197630322	2.08801882045794	2.21295823590867	2.30650922316464	2.01702455222689	1.9456329396585	2.06647984160363	2.5213283030981
1554279_a_at	4.22170416213076	4.53578464274716	4.47012213130394	4.58736779041168	4.22156096879003	4.43076651835193	4.62960121760756	4.48307620244841	4.40275595773824	4.59498480668715	4.87650107771645	4.47992781373264
1554280_a_at	2.74181760493119	2.8451623388589	2.776414090611	3.26202897741797	2.87803956033619	2.67788101721669	2.66986661994321	2.83765183506059	2.58849534831703	3.2299989360008	2.91083058284891	3.05371953632041
1554281_at	1.57395689901298	1.56262574773568	1.66013781271282	1.56531135858111	1.73507954866829	1.75163365116582	1.58764926339239	1.48900169766467	1.64919215099412	1.61436405553552	1.63135792424688	1.68862468898523
1554283_at	4.52278427774257	4.22627834511878	5.11728508387366	5.2577156278334	4.27736929197315	4.11673224885273	5.67140714545728	5.62174340333929	4.61257440396209	5.04134119689539	5.17763330092689	5.23763705963115
1554285_at	2.45819991935357	2.4320772265854	2.6334094179197	2.3882096099294	2.45199077224574	2.46270397513679	2.48371157116851	2.50214092614999	2.51321054811036	2.48371157116851	2.40170602379178	2.40923491186776
1554286_at	5.03048018247947	4.91568092344628	5.21063147383664	4.52752671898295	4.74080484341488	4.80105900167176	4.90583416484954	4.63694599064362	4.55851392821612	4.82795905912116	4.93944012457187	4.96219248355835
1554287_at	5.13499561538523	4.8337394192182	5.50322951487179	5.70129388084528	5.01159980885274	5.18511494262691	5.6314511557703	5.99811663867854	5.18734664771385	4.79934714421828	4.82053251582347	5.67713840848595
1554288_at	2.19714385149513	2.61735294360801	2.4984580006766	2.5486761466858	2.63334888652751	2.22075992602763	2.45624573818455	2.48371157116851	2.47821865804457	2.50921920442029	2.51850407206177	2.476026776709
1554290_at	2.4465427119069	2.9883402688993	2.58685198988805	2.58988711062405	2.43069579734635	2.56546874235625	2.58352672997042	2.64429643648625	2.31455069859977	2.38121263145722	3.00538508517475	2.80895806408325
1554291_at	3.63202409936604	4.08544331925966	4.26999997046219	4.74514957630673	4.20889289028422	4.95171565167854	3.81095764887226	3.89560033413731	3.82131007008402	3.952183747363	4.0665236104552	4.30706111275361
1554292_a_at	3.45493285904861	3.69692238834847	3.56601757856265	3.87582312749703	4.10655666489569	4.45938115384085	3.32985766047475	3.37406210179491	3.61182869978931	3.73304612648514	3.37670124285271	3.50714956200176
1554293_at	2.04499066501189	1.93161314097466	1.96901350513585	1.85952984040634	1.92414002672333	1.94773497982277	2.04499066501189	2.22904795320656	1.69556789662724	2.04457178790027	1.74384152861481	2.03079309314521
1554294_s_at	3.05497352039424	2.95048925928132	3.12690171110629	2.77037763256574	2.60998252636413	2.69071809090242	2.93367419512707	2.78098676458828	2.96919225206721	3.38760733130129	2.83081600837203	2.99852595911079
1554295_x_at	2.77110060696464	2.92433235650828	2.88032423411769	3.25086860436921	2.61581680148337	2.4839458220568	2.94582144719872	2.36807545076753	2.7165226271709	2.51324648455361	2.50513607790768	2.76439399362677
1554296_at	1.81895129947182	1.72156377811274	2.03159919883876	1.82369987109229	1.81895129947182	1.73369333338306	1.65609140542971	1.6604359785971	2.01140602238488	1.60820076660187	1.83632299881529	2.08132290303696
1554298_a_at	1.76556367121202	1.56649047579722	1.41672049495942	1.6198842169424	1.64752034383517	1.49285549145722	1.68111999380541	1.63833099760039	1.57927343827137	1.80089608941485	1.72580505708943	1.58914153715409
1554299_at	2.92053400134616	2.95740096337695	3.05831374476535	2.96786524376553	3.04252683873875	2.672272492866	3.03326874479521	2.81215974548539	2.85122542392142	2.88809238595221	2.8292080779532	3.09874875650343
1554300_a_at	2.49392681119594	2.52158870967448	2.44401643109824	2.38330995426059	2.56060853078798	2.35903778754896	2.31591689506959	2.29002054407685	2.46782166338744	2.31811373606683	2.39643005081905	2.53566755638518
1554301_at	1.78948736797499	1.81087548782744	1.87895226850316	1.91351079419868	1.7120300996864	1.80498126520397	1.84885216005884	1.96391185632323	1.89342583734882	1.68726388756885	2.02852354157418	1.79613707108931
1554302_s_at	2.06370518405526	2.24899391632627	2.15268415138108	1.92489935972997	2.23584458965992	2.14143135057561	2.4651496865277	1.91407605154917	1.96815007428507	1.88858187161579	2.11336662189369	1.93479880237548
1554303_at	3.95987168785903	3.72104169102193	4.1415284720727	3.62696973466767	3.89252659400421	3.81256972585968	3.64151350445556	3.81817282489249	4.06217059740644	3.80404044972433	3.81840761590561	3.75088074058692
1554305_at	3.79727232190352	3.94638326348132	3.80388111698188	3.87008598800093	3.78513041965031	3.67878561733603	4.26999997046219	4.10343574760516	3.88242545038269	3.56277622005708	3.81240617215091	3.75892883815836
1554306_at	1.88059917856621	1.93860987897305	2.18282468046837	2.0792324330402	1.93895901099076	1.94525781270605	1.99278682258996	1.9573800225075	2.36033672140185	2.16968093404002	2.234060029455	2.16359595814058
1554307_at	2.03767389362964	1.76174777346686	2.00931342326662	2.31403454560104	1.83756296984517	1.9861334234559	2.00931342326662	1.9664091831157	2.1248782861404	2.04493058586013	2.2099794059555	1.76456668665378
1554308_s_at	1.84106706632253	1.69361041079849	1.54642094689333	2.03452437912399	1.70417568276898	1.65988800239091	1.75586641137149	1.89685940635237	1.60712669645673	1.90018812984591	1.61850344335701	1.76695512543082
1554309_at	2.40388245455901	1.83347435827686	2.00672735497556	2.09317296542579	2.13534053063632	2.15706223276898	2.48792912886456	2.29941459573691	1.72890179221846	1.83500831661021	2.36174689228017	2.06661373176916
1554310_a_at	4.51273363919041	4.42935999564884	4.49074441750883	4.69890465678902	4.69029900164381	4.55070304329666	4.62557833198866	4.50463608008977	4.63658075825193	4.68553695777648	4.55740392288276	4.50650744524517
1554311_a_at	2.04499066501189	2.12903093554104	1.83094158825118	2.2423059506911	2.08768857055267	1.69292628148823	1.97937503140787	2.01123160944308	1.84581097385547	2.21301135677446	2.09672002413237	2.33318976898863
1554312_at	4.30540301633255	4.45701458340977	4.37236686966136	4.34888258468736	4.32349328377706	4.06925862199748	4.21321340095697	4.10520943601577	4.41793616357198	4.28849685606543	4.30411115059113	4.48081670330432
1554314_at	1.55256958978002	1.5661372770655	1.5661372770655	1.54292526911204	1.51902726751148	1.73369333338306	1.84840540330113	1.57039425446286	1.59425403869827	1.66651167176073	1.86590891152351	1.79192575140896
1554316_at	3.86809267467481	3.72981937928095	3.17379697989254	3.16853237858422	3.73124611545558	3.63912054572115	3.1410394861577	3.25274164530956	3.92923301998344	3.74792625036051	3.33613099138226	3.22069431047253
1554317_s_at	5.28037185274158	5.17813834731849	5.56729220563881	5.51280292427658	5.22732639571673	5.02698598988934	5.47134093904994	5.42058497960958	5.276797170254	5.20256078095754	5.67245631607777	5.73217999893703
1554318_at	3.16465761082377	3.25086860436921	3.32483638634586	3.04024896334557	3.01820662262748	3.01432654472861	2.95002191454082	3.13452711945417	3.16394699321792	3.20099227532954	3.15441808222222	3.17230183685486
1554319_at	1.69290796478377	1.50386036485815	1.4857672773077	1.69340420391596	1.7085282318022	1.47830301837366	1.59572080475866	1.57039425446286	1.5479927730871	1.50175394428557	1.78367634342424	1.83373375413975
1554321_a_at	4.22885277188384	4.56950533854164	4.57200088823177	4.66197013935214	4.75983328642867	4.05992037551354	4.40558356394196	4.0665236104552	4.30339705591191	4.28808912955738	4.5108107216468	4.30803185282304
1554322_a_at	3.49905708525355	3.41270884098985	4.08860670006613	4.07904050483252	3.78441151853209	3.69989318198003	4.05419635189144	3.7166482635551	3.63272285487819	3.08844634216715	3.8509117601351	3.61159178997992
1554324_s_at	2.22781678244997	2.60324767172911	2.31891586812068	3.00464216016763	2.90819399996297	2.46631396463324	2.25386441379331	2.14006979094088	2.22781678244997	2.14426004847447	2.15596497275601	2.31564400180267
1554325_at	2.11979695610288	1.91343596671678	2.40388245455901	2.28423231828093	2.39541054242401	2.07355119852083	2.01229688127683	2.13712265584123	2.01140602238488	2.10578796500012	2.11975704315022	2.17704405595879
1554327_a_at	5.03882464692701	5.13001620975957	5.4889079993067	5.42402350116651	5.34044063674978	4.9076299126739	5.61224428176182	5.48166223587718	5.03223636697436	5.06494049132062	5.48678446608737	5.64249795148276
1554328_at	2.05236419854848	2.01050152972444	2.1159570021548	2.24868490759229	1.88861602767453	2.36725452905025	2.05401585957721	1.88671639887748	1.89979982560468	2.04855014090343	1.85933877724664	2.52887838687829
1554329_x_at	2.08754838703403	2.04499066501189	2.03736115379423	2.22786232389953	2.12690984235237	2.08393867990466	2.00867671415283	2.05689511661363	2.01140602238488	2.03316749532188	2.26576597887596	2.16275785109851
1554331_a_at	2.67507732477594	2.66551207415305	2.8871206942175	2.58988711062405	2.87183874584689	2.41967333161696	2.85116584922037	2.69866541396591	2.95599506493504	2.88540643313236	2.86118643571342	2.75925152826554
1554332_a_at	4.35528399249643	4.52167743927684	4.78230773717794	4.60931184313517	4.17129535973072	4.38681717912279	4.31439719485856	4.77623063696112	4.23172148592518	4.4271446069997	4.56687097908574	4.52167743927684
1554333_at	1.82247366482351	1.89351867988309	1.69565333911398	2.06577721231716	2.00301106728553	1.62763678831382	1.6657916000119	1.83904459671059	1.57503101047775	1.67535729971091	1.74963314273503	1.7487003048136
1554334_a_at	3.05175184654465	3.22676612722175	3.31345231785542	3.79745104104918	3.43269731915051	3.43163273761061	3.5036553190981	3.22676612722175	2.9854978159727	3.22422899047662	3.93814841859118	3.62728829598513
1554335_at	3.06211165731848	2.95705933916257	2.89947728676226	3.06857825693264	3.01076433699742	3.11708424603918	3.02613392591644	2.7446915948129	2.99505807265722	2.98216344860045	2.84348859495887	2.92681569254032
1554337_at	2.49465784261483	2.34953590320481	2.36835616588912	2.93656838290079	2.26740368434197	2.74273237696173	2.81260148963788	2.62055394832611	2.33102622213174	2.41511729481993	2.50856929275713	2.45940971011028
1554339_a_at	2.66882355733513	2.22346834231507	2.31891586812068	2.93371686298225	2.45202197572067	1.99736181255991	2.29282152428017	2.16011969720233	2.57800445327713	2.34082097082513	2.57169207625773	2.19712576858602
1554340_a_at	1.36954894572482	1.76741715847481	1.83914880581342	2.09787289829614	1.63907469455265	1.93216919537489	1.83188788622496	1.62429249643141	1.7141177936666	1.83550374429299	1.60732895881689	2.1306510337993
1554341_a_at	5.79209868204534	5.42505912134024	5.74863790652897	5.90826132753538	5.57543909180728	5.60782100979295	5.19314055204831	5.21265357321443	5.91724987805125	5.46546035650848	5.13681699542587	5.54852147228276
1554342_s_at	6.45696902179595	6.06997974606096	6.40824923499841	6.49582739550076	6.18962089414153	6.14669426254413	5.9991774021733	5.94961452517152	6.60917044558702	6.30830973319726	6.05610710236634	6.08488392954495
1554343_a_at	2.22786232389953	1.77359190578514	2.1899234846758	2.00076294344234	1.73862237647392	2.23733480457784	1.95418541733191	2.07543551432321	1.88347599306587	1.94983362433549	2.00163709838941	2.37463768352046
1554344_s_at	6.99490674741104	7.1815269479595	7.2131566789124	6.9265662641161	7.26991196387416	7.00228824532823	7.30643946595134	7.07344513911115	6.90656411913649	7.25127088365223	7.26249654465905	6.93715822776726
1554345_a_at	6.03385499430128	5.87015182904804	6.4526284890832	6.50893642778275	6.13647682088334	6.26886289814279	6.15909527411319	5.87282672170664	6.10786654065372	5.97363834099589	6.20130674236062	6.38013920897321
1554346_at	4.13052727537117	4.37923367561331	4.28479169110056	4.08654546174543	4.45514204170114	4.21034427593633	4.21378574517535	4.54168886273907	4.31769220784985	4.71719790923521	4.32213161345044	4.42798485796719
1554348_s_at	2.39622711363106	3.14908048979971	2.64857778870554	2.45339717874009	2.61613265767981	2.53786011281114	2.36807545076753	2.56698231954169	2.93107662178046	2.81324082217021	2.54675415547256	2.32238393390647
1554349_at	3.5382911078001	3.04563269351857	3.25057756692116	3.15631859459405	3.16302277567634	2.86896472235528	3.0749674551155	3.24200074760181	3.4693956708038	3.220851421593	3.20134225781936	3.51026238423387
1554351_a_at	7.68777612792868	7.80799830575077	8.33437164568934	8.42779363359935	7.68914803714281	7.67184718917642	8.39100489182059	8.3952481410114	7.35100609185704	7.62229713502998	8.11336153817083	7.973051286487
1554352_s_at	7.13876397947493	7.14652540630683	6.86275822187488	6.81179545718945	7.38430693432343	6.9985067394018	6.92902520598024	7.01900896566388	7.01695410327656	6.95121330464262	7.03274600672893	6.85403618573909
1554354_at	1.82684823599004	1.73369333338306	1.55136815325577	1.96617753129861	1.55802791023381	1.78648876671563	1.69588903060066	1.67426611954319	1.63078729886417	1.67196999221452	1.75263911380455	1.49559728995994
1554355_a_at	2.43044594618973	2.25510434905946	2.75248564634673	3.27254191914321	2.3267179309903	1.99459836165672	2.71395115839925	2.73972399339048	2.47379440851677	2.49369702673915	2.50384082071828	2.29362291547838
1554356_at	2.80884330649752	2.61480618062996	3.05711842629494	2.92162029810449	3.14483749068265	2.91298406808166	3.03536634948154	3.11853020760602	2.88103606998574	2.52991093212639	3.177730364473	2.99998818792115
1554360_at	4.51790146929408	4.87557798824423	5.07174392469901	5.17603717545051	4.82634924639368	4.88172270639879	5.04738059876099	4.71382107554215	5.27952447680126	5.16501809144275	5.08757387690146	4.75311926482877
1554362_at	1.68093328385852	1.45324770313817	1.73715476335992	1.59623082658766	1.50047670404003	1.87212366873339	1.87994870856545	1.90572967761447	1.54881666855649	1.95461274034612	1.61391840029297	2.02136579801545
1554364_at	3.02756125585348	2.94302506863096	3.16584645077737	3.68521409205365	3.02880195311192	2.92094442528078	3.31841550421803	3.07755304189875	3.14437234921613	3.3331958128755	3.88111065957105	3.23516028671956
1554365_a_at	7.96965928781127	8.33620640910136	8.48675626333083	8.64324306964497	8.06597919611244	8.10176399215118	8.29966252945554	8.12108897490193	8.09699534820441	8.19539675762725	8.22190763383236	8.24627716323202
1554367_at	3.28435102331632	3.32369341173019	3.63798480719698	3.29644623018784	3.45670591178853	3.4046465952955	3.31468570464669	3.30343653060412	3.3779969128914	3.47526607877227	3.60815610268103	3.4174114411204
1554368_at	1.69290796478377	1.66991915703311	1.82096840108948	1.90486318236842	1.78369710716377	1.78783180556636	1.7487003048136	1.65321579634976	1.70685604979123	2.06281350380415	1.85309689082088	1.98833160171777
1554371_at	2.90475083508256	2.98391358089285	2.92543679875091	2.91072168728451	2.91839917571086	2.35934895343723	2.92112028519831	2.81665849540905	3.01784849446291	2.97376138159749	2.7804216074498	2.9210260862071
1554372_at	2.11498307221737	2.34194913842157	2.32000865563746	1.96919230891371	2.39491801826806	2.08138650834302	2.45192285231115	2.23739692962906	2.13187312924385	2.2797787752652	2.18544845332121	2.15336654550218
1554374_at	3.09402003190759	3.16738303944516	3.35958275901427	3.02051252076112	3.01169899044461	3.14966151391213	3.27628168326553	3.29999884844039	3.26114739519813	3.091282116797	2.79889041027459	3.26084546194392
1554375_a_at	1.82079184670346	2.23849308868132	2.16123370471829	1.8954552688371	1.96628773815732	2.03776248777242	2.46088011627947	1.90498987456663	2.00594898362517	1.8376768376698	2.22786232389953	2.48371157116851
1554376_s_at	4.19182555721325	4.70153683404981	4.91965684650058	5.10263595438388	4.66576192811088	4.33421338765051	5.13113353441431	4.99402404262089	4.0665236104552	3.95860703264489	5.23108871639331	5.05792735349466
1554377_a_at	3.98128044068673	3.68324460298939	3.44474994295029	3.6064110264105	4.26448485875734	5.24221825054945	3.22721299656928	3.44501970341352	3.96931628266339	3.34435968809249	3.45011789786443	3.45799559512386
1554378_a_at	4.44062148627139	4.39871277795125	4.74406621206663	4.83700261600992	4.20668486865371	3.58095493995841	5.06878195651205	4.33753898863865	4.38390923176998	4.07849748686423	5.02947562646379	4.47355678043442
1554379_a_at	4.76329776461193	4.93336821399228	5.15088913120902	4.98151395563631	5.04432544488793	4.50221534213089	5.06849505502579	4.89401853823457	4.94851395819367	4.47349556028252	4.94618901440188	5.31314992746437
1554380_at	3.89957928929824	3.46968268599	3.8420184785993	4.08752688252804	3.81688048007654	3.78934665828377	3.61170754895767	3.78934665828377	3.63128589127763	4.05971987070817	3.78219570398662	3.70769992558927
1554382_at	4.96063313038339	4.76947529282675	5.10911861417136	5.14329569149394	4.95361371029775	4.84448014159271	5.00880927107554	4.95254996852141	5.0754743691421	4.9865683765301	5.16174089669839	4.95190362958845
1554383_a_at	4.68760478355306	4.51467536014121	4.61884901221522	5.00513973523663	5.01089452822659	4.63436267355383	4.44362235070137	5.09366833477239	4.79516492177213	4.41342665594829	4.46349538940411	4.38418694846597
1554384_at	2.10571915055269	1.82524815151216	1.89159500838452	1.73296232104484	1.87826541191409	1.82702992160862	1.86102611035816	2.14474691931109	1.61185519298415	1.61436405553552	1.98109980194189	2.09783178392014
1554385_a_at	3.7041711004782	3.72670873138787	3.89930404425704	3.84321912718623	3.76889738062239	3.6370401649841	3.89228022314709	3.77404049404966	3.78609027781869	3.62888068934095	4.05180020950279	3.39634272483532
1554386_at	3.86653057837628	3.76055770159498	4.1415284720727	4.01021977733101	4.07625060861361	4.14139524098044	3.95141509591515	3.89337894972598	3.99704441231809	3.6215062592449	4.01021977733101	3.93572399893365
1554388_at	3.5853082265085	3.52988340288312	3.54894679526853	2.85639265516918	3.44467450265873	3.55461461954895	3.43356066816213	3.31558590680194	3.5561262662373	3.49130086131793	3.62592917353109	3.29057399126302
1554390_s_at	7.0038891996607	7.28525616764732	8.93088264272052	8.92656207257308	7.65176867760061	7.17395501530942	8.71213006340748	8.76359821502313	6.62172172312667	7.49954266017488	8.628609415642	8.44740082929522
1554391_at	3.29356328906031	3.16737006792959	3.47212855261164	3.35342754279188	3.17015210404208	3.08571281403954	3.40899869379602	3.61728054009408	3.46676864932216	3.52942312434514	3.35128099142816	3.31530747535017
1554393_a_at	5.30074422440072	4.5091178842976	4.59190290613087	4.59612698442751	4.63192318114055	4.48795041673268	4.41010998374817	4.62542611648869	5.47819037689053	5.78054818549322	4.52694420216515	4.28113167653399
1554394_at	2.30240623511175	2.08181903523659	2.70096260697457	2.36962839278668	2.24166117287628	2.36289970063083	2.36807545076753	2.56855847322527	2.31248515012617	2.12888695393053	2.48729029916873	2.29859478813946
1554396_at	5.68301975262656	5.46849005091952	6.12021864280719	6.35026991583261	5.96183392937646	5.7000649329276	5.88100993748085	5.99095298277547	5.7238336379485	5.64048620860469	5.8818922318989	5.98835448823543
1554397_s_at	5.92776854464765	6.04647823957005	6.38991793191773	6.30851636628773	6.13327616823547	6.16691458954187	6.2114145831262	6.02019295987945	5.53166464437063	5.86024508564094	6.09507368125456	6.13738575453531
1554398_at	2.74685602168198	2.61527751686626	2.72755796740936	2.95226574862664	2.74685602168198	2.58107598827518	2.77148203695917	2.76326799192	2.72250659836276	2.89966607582411	3.03631821568057	2.75381674805699
1554400_at	2.22786232389953	2.25211857344479	2.35240766546909	2.37701835701311	2.48047412776486	2.40219157033277	2.50293836001103	2.38730223961006	2.36774648322895	2.39491984017361	2.38730223961006	2.28787886156499
1554401_a_at	2.7794163819632	2.74131411746845	3.12690171110629	2.67314717240319	2.456369465855	2.769623465523	2.91142356724538	2.73317482679852	2.46760481827274	2.42791287983514	3.079516497551	2.71345736577656
1554403_a_at	1.92564609585383	2.09970973108224	2.16382824284774	2.19972373414942	1.94596179529883	1.961575008118	1.97740185493549	2.24463843536801	2.25366754920311	2.04528769604437	2.30730227965228	1.7624480121381
1554404_a_at	4.0096420552785	4.23029734350674	4.11362312441274	4.04918425343178	4.30403943020414	3.90868518010338	4.09363588410484	3.95201001431259	3.95852950359017	4.14135421218166	3.60925070273124	4.1812877086562
1554405_a_at	2.23805723839326	2.3904702731177	2.53217973760069	2.19786436855207	2.35889294514873	2.16499104094177	2.38890350092699	2.56076939936899	2.1097665322995	2.33210440286594	2.22786232389953	2.15791835913454
1554406_a_at	3.30280498560587	3.65326881203482	3.47368524787934	3.2201727174345	3.29795107565039	3.52631315768374	3.42626151464059	3.7855091422381	3.20099227532954	3.42589879461327	3.31530747535017	3.15441921535267
1554408_a_at	4.76342255441485	5.30162716453933	7.56097116179633	8.29199751182783	4.44062771010025	4.77787332778174	5.99755170943793	6.44452836597613	3.78080166929027	4.27232891441307	5.50100267494252	6.79995940985864
1554409_at	2.53244382615098	2.23493333197645	2.44747723971266	2.22786232389953	2.58493083744697	2.51473244479454	2.41557770757328	2.41557770757328	2.25547121394434	2.26221061809223	2.10787629616188	2.71310158960079
1554410_a_at	4.99907435153354	5.286015567063	5.87666444963704	5.77499203433574	5.12054874791118	5.38611083208115	5.64913401750647	5.81863006675856	5.4002001903144	5.45115697733248	5.53650930066886	5.65444729056878
1554411_at	9.31448103473757	8.99513221821953	8.67715717046056	8.47531160027367	8.83887074814389	8.65529078265746	7.79849028829826	7.6535610689783	8.66737356862961	8.72230932976624	8.10861114077065	8.09249420280077
1554413_s_at	1.97888355498824	2.03174849732012	2.12029654304188	1.8732541931047	2.14898334115686	2.42128414809247	1.91894316581294	1.97776689683727	2.12690984235237	1.83260709212856	1.94013600193194	2.1715152442152
1554414_a_at	7.65890013320751	7.06951008858085	6.15425418200402	6.48574331246517	7.02928287176156	7.49992237843629	7.00541880225765	6.59276659896755	7.5709521973199	7.38272524733281	6.6870969215174	6.55271710425282
1554415_at	5.34931516438087	5.10469324055319	5.67322249350445	5.9969380614181	5.32874959577662	5.2409115595849	5.83752072663546	6.26334094930934	5.20472815425726	5.2550516674317	4.89423380626357	5.05835121788379
1554417_s_at	6.42473926726949	6.36096082565898	6.56295927198009	6.69280161849705	6.48384503509365	6.41331993388343	6.53690149611452	6.59754526476829	6.58954468524404	6.57942278246081	6.61898462837708	6.78933953263824
1554418_s_at	1.96562754464647	2.11783739234725	2.05381308105088	2.15831126822985	2.0486856579689	2.13371921678956	2.06426765969687	2.0633476867804	2.44247719723564	1.64385466901813	2.08220782013882	1.92641558029941
1554419_x_at	2.25235129589024	2.7132184047897	2.49364075978072	2.14957239467944	2.13456542324889	2.31866988188631	1.97734351961911	2.25956413001372	2.29477031966963	2.24002089567926	2.26072246261073	2.49548601689242
1554420_at	2.93573521611133	3.20583309670344	3.14600577867132	2.90206586111429	3.10056876301438	3.01211092778396	3.29021837481133	3.31843883719697	2.64680138182703	3.19047532394184	3.36076668645203	3.12310883093883
1554423_a_at	8.84053626695019	9.08714224536333	8.86716867814882	9.00915972027342	9.63105561416655	9.54820857706468	9.29183491744173	8.97536251330592	9.1279293357116	9.18015760324324	8.76308858075698	8.97631577234924
1554424_at	5.40559384050976	5.16239426195541	4.86142514841772	4.85532321072518	5.68116923134391	5.65391750138664	5.10858163550879	4.6023232617283	4.80790082806766	4.94067379725045	4.65095071639674	5.0082377979797
1554428_s_at	5.63415757620501	5.42290792536047	5.43342741808839	5.48001335149634	5.2998139502568	5.32415367090889	5.49142571373046	5.44749744226016	5.50549813829042	5.5934947898957	5.45032715560312	5.41350970068907
1554429_a_at	5.558365466015	5.6187685060813	5.78434961568932	5.3257252653224	5.25476560380527	5.59996853518999	5.87741214841087	5.74257581520892	5.50103528753312	5.76285154898228	5.83962164025514	5.96629777732845
1554430_at	5.42561066571222	5.79402115998872	5.77544075119152	5.86175880983142	5.36531878266188	5.51359340321123	5.41277872223844	5.31045830234512	5.53780423764062	5.44501436559752	5.40593067714874	5.31011885033672
1554432_x_at	5.96557568307817	6.02279301314195	5.95683895760175	5.96663041038553	5.85437265537309	5.54356652996404	5.67816064843708	5.66428154450658	5.69133985946738	6.06043062926762	5.9596316036445	5.86888868353418
1554433_a_at	7.35989521811795	7.24501622037281	7.3610331730514	7.02242409644856	6.99873915042014	7.08915984651433	7.21551221212456	7.03619703469121	7.06554574045793	6.92549700283667	6.75571454533862	7.01457223968442
1554436_a_at	2.52740035688519	2.39441352082975	2.68323737510203	2.49167252673839	2.41568001902789	2.657689782318	2.65989304418178	2.50605019997103	2.49465262587922	2.39544114645327	2.94894895182003	2.72687302973538
1554438_at	3.98802921346998	4.5175045731306	4.1493067528111	4.05681356692673	4.54556593272708	4.46937810271331	3.97381634115777	4.03170165888736	3.54867132764547	4.81062171924916	4.64140443974837	4.15557251235582
1554440_at	2.16122467818943	1.72845437430388	2.22133814489885	2.07500454482209	2.07210722004094	2.135308557888	2.11104549478151	2.23732332797814	2.12165362343512	1.85591185691949	1.83914880581342	2.03339453092674
1554441_a_at	7.33278516521193	7.1439838408557	7.62379197626685	7.63329861173382	7.34424158366555	7.35709267665031	7.79938902717896	7.5168172229875	6.93683323599311	7.26389588235298	7.51058809771198	7.49775553705639
1554442_at	6.28262360025828	6.21793071680021	6.02483455107147	5.86736132316331	6.04602225580271	5.86046420315166	6.19810687104185	5.98582850258591	6.3256690420988	6.62551484018248	6.13589586431048	6.10887116150216
1554443_s_at	4.46503679277227	4.46028860689184	4.11280118457336	3.90565811791941	3.60382465643234	4.35525457465675	4.46661952139908	4.42565269465767	5.26822013477061	5.39127160231496	4.16151004264259	4.09067406367737
1554444_s_at	6.07778653748421	6.08143428767985	6.35235709551325	6.11349765770127	6.1380406962981	5.93226849944048	6.13848665339351	6.25425795188725	6.19270373386593	6.11052579009271	6.18759171830965	6.20129096110007
1554445_at	4.76427775785119	4.84675719753136	4.29689591829074	4.7734786214249	4.65811444082477	3.94821905000093	4.26918398727101	4.11867603567418	3.97961721020198	5.11421485251629	3.91815011343356	4.04293313496285
1554447_at	5.96735503562778	6.06823908162989	6.19122528273729	6.27622848793265	5.9075645924941	5.80681382134016	6.26240654460402	6.62473333271411	5.89992704139674	5.86157247985656	6.37242835097367	5.89211684574869
1554448_at	2.58819713981817	2.72974778180508	2.94504061379479	3.25086860436921	2.75906812289687	2.96003531158853	3.03161469155557	3.30644440019076	2.72023507554729	2.7834970836373	3.28789607311342	3.09658196811053
1554449_at	2.74851282332717	2.62078307316095	2.99896450386605	2.4883570063583	2.46824171234568	2.81869020214881	2.65806787609888	2.47929670008922	2.58988711062405	2.12380864467499	2.58170600202631	2.66294120043608
1554450_s_at	5.93480195861928	5.64759794358493	5.95826561618671	5.86046420315166	5.64645404109477	5.8079830779642	5.92104555307048	5.91471224549235	5.57044181200866	5.3766847364223	5.71044419092478	5.88171974999724
1554451_s_at	5.97910410224285	5.71111875258178	6.17436417564772	6.05841152389234	5.9903064519511	5.95905590161557	6.27653296986936	6.15877951797573	5.57839646135937	5.62374393822152	6.3333543948407	6.42394729097302
1554452_a_at	7.61842228569637	7.0431323520907	8.14271089168548	7.98147326405353	7.13333468024998	6.97201969838911	7.42968056500007	8.17699460270361	7.50943793025406	7.87968097182866	8.60713714298407	8.48179179467371
1554453_at	3.14371708741433	3.19355076577788	4.10078257123174	3.74118946463329	3.13788114937511	3.43618544904327	3.36147761156178	3.79213252438783	3.30568527153195	3.42938170929625	3.4519261125616	3.63782169517309
1554455_at	4.38003246008391	4.01638385430888	3.33596343034203	3.35438344070024	4.12197646559345	4.96475518691951	3.6972667943228	3.70604462373141	3.90480546293049	3.77726955339461	3.52256837840277	3.44050673169773
1554456_a_at	4.98943923116579	4.76231118179571	4.0665236104552	4.47123105973076	5.0236997671518	5.67619687282693	4.60869966037742	4.61089659822936	4.48688517586197	4.34047331485636	4.44743671608786	4.56450435056273
1554459_s_at	2.40278688308377	2.5746754288707	2.59336920255847	2.5203951676182	2.66733256274777	2.54135519837697	2.51860055374749	2.54349250683284	2.36176378739952	2.79575477622877	2.4450242478529	2.56229306615621
1554460_at	1.69869650356729	1.8412188712011	1.66467112904522	1.72482466731675	1.77815738746722	1.53566873906673	1.51133238783069	1.64529434932768	1.82029294189718	1.93863224533678	1.7357428503275	1.63769253007294
1554462_a_at	8.54181495158562	8.00376138894663	8.18900543236992	8.02323177372371	8.52403792794076	8.53696091364644	8.90620208833804	8.8404258556493	8.4673250888546	8.83463627667718	8.59848547996153	8.57540211710773
1554464_a_at	9.81581591522072	9.59327106592353	9.28060020499016	9.02821363476242	9.37800858560092	9.26725954263543	9.07577712179262	8.88656177066456	10.1120839884351	9.67568094100726	9.03079860891496	9.03264568752718
1554465_s_at	4.67909717098258	4.8937859600807	5.64695451678096	5.66201913945369	5.46049262215243	5.62740987113322	5.7701161288773	6.15598733912886	4.96696748317948	5.33687124266829	6.07508738476035	5.92362216790147
1554466_a_at	7.24590232789796	7.60028880281772	8.40611396932645	8.57170373125889	7.60439740255281	7.53514600504251	8.26486875580592	8.71848283761386	7.17216992222091	7.44165023727952	8.54397849119949	8.393385813198
1554468_s_at	4.40780215890623	4.57884126595855	4.75498163449038	4.67889138644086	4.61251871914552	4.46954922461716	4.69798139741387	4.57884126595855	4.60066214693866	4.33750571918179	4.70224805116483	4.77341380736848
1554469_at	2.6464404965216	2.86154020569028	3.17255934195752	3.62255527204203	2.31490432492874	2.69279227965026	3.13762210715197	3.33047290718028	3.49841950237248	3.49251503225871	3.70358979248594	2.96223643661846
1554470_s_at	5.70781696374753	5.39448542158283	5.01857560644242	5.15727182246418	4.62959351706153	4.91464251248117	5.477435435883	5.34340488173932	6.08673178473775	5.75038977255525	5.77077904225095	5.2069813706863
1554471_a_at	7.50952850856469	7.72051780225239	7.42186572259615	7.51684347994489	7.68763796278048	7.96872795508964	7.7135496695527	7.70171019065967	7.40892565987859	7.12112625111151	7.79093445044703	7.63683849787629
1554472_a_at	4.77107151376878	4.70104357393315	5.25832046530291	5.47912815064557	4.52323815122142	4.36837968098062	4.83025405507523	4.96520922509105	4.62013780040578	4.73518885297254	4.80946394934592	4.59823269770133
1554473_at	3.19606570801537	4.13826909606724	1.93560348189916	2.062518116612	3.32022697423173	4.4087261451764	2.08370837246288	2.82078997378947	3.41206910919214	2.48371157116851	1.92391150168331	2.15336654550217
1554474_a_at	7.21335479499519	7.19333193443364	5.25092944008886	7.1086486965804	7.23574227695746	6.30449762342548	9.26877570668376	6.95837906292622	8.03595427001975	8.35639462721025	7.77589097048061	7.10088449169682
1554475_a_at	4.18637796615409	4.18354787144687	4.08893030369945	4.11401485649583	4.15400809234492	4.0141832737451	4.31353610016113	4.47263609539732	4.11668271657444	4.05971987070817	4.41946941185818	4.18979063075183
1554476_x_at	2.30268412898062	2.62161771432429	2.3657173739932	2.30953626007192	2.20858377852476	2.03776248777242	2.27499100387305	2.31907086580144	1.96979641562086	2.41258940661175	2.32347080140177	2.52500419821829
1554478_a_at	5.03048018247947	5.45364051881043	5.3427585174857	5.57053973773436	5.06142876340417	5.6134046237261	5.38194109887061	5.37382235834019	4.41465984119375	5.00440032011754	5.21719320847252	5.33282932887349
1554479_a_at	7.06235957109049	7.01984873086152	6.88484336083912	6.80961399002708	6.62844952197539	7.09767993867178	6.5616811659256	6.24034834638051	6.86143095864455	6.62233258815769	6.70565303890259	7.24605882466607
1554480_a_at	8.43540847592783	8.55127911760669	7.18219017991511	7.33402901769003	8.28546291361053	8.20219260810324	7.35967971913303	7.65955882420269	8.46354972854489	8.43573935820081	7.58131555608578	7.77433444807078
1554481_a_at	3.80361432918293	3.89209309526941	3.9957453754033	4.13230090876294	3.99906489344184	3.78475335626055	3.66975356648901	3.82050145104072	4.17181411750892	4.0261253693074	3.89894028052767	3.87258090240172
1554482_a_at	8.70641606828503	8.62388372048202	9.01953165066273	9.20317644419261	8.83251773533862	8.68888271885895	9.01953165066273	9.08131621290009	8.24334304761503	8.79109105232459	8.76022067105908	8.83053423081602
1554483_at	5.75891359123609	5.90168291859414	5.99197314413838	5.51936893240526	5.93264549060282	5.72632002627612	5.59131525054427	5.76649877612716	6.06344563458362	5.60298926076378	5.95986187360195	5.57892925656255
1554485_s_at	2.94902895157322	3.17810998827825	3.60353396045245	2.99242879574696	2.84666275002394	2.95034385717626	2.65677773631337	2.65863910308472	3.25590737149773	2.54513993725286	2.63040400902244	2.86839804393908
1554486_a_at	1.90618209139524	1.98475389544672	2.95322659534721	2.97422986742005	2.12220048542916	2.31229121169083	3.15802425372875	3.12198312152531	1.79796225173117	2.03253191902539	2.35437405080036	1.96276468033275
1554487_a_at	3.64371043017789	3.25779740537084	3.29832727593911	3.14031507716402	3.12374421092681	3.8948842465831	3.29020905762903	3.25811161213446	3.19127169313971	3.3278486699177	3.45490843693473	2.9771593051735
1554488_at	3.29391100907288	3.5907554413525	3.85333621623352	3.58175892315592	3.27482270603918	3.26515870480186	3.43711149351709	3.44493354156955	3.33501700251556	3.76059906866858	3.78265837550834	3.18260680897933
1554489_a_at	5.23849642845965	5.13438126269698	5.88466550201785	6.01923031864291	4.89239497004876	5.07400075929523	4.36789600468349	4.23523955336495	5.07663817066244	4.70680529418379	4.61125552449341	4.82457702948146
1554491_a_at	2.49935495755221	2.83010897998295	2.61810288085914	2.72328249148597	3.1351596394985	2.66886651664141	2.68692450425559	2.57918407416171	2.3955394806215	2.48254105262982	2.80819140691079	2.41658203644318
1554492_at	1.80771594407672	1.49330921423363	1.82294523455299	2.08047791845822	1.6285252317405	1.63907469455265	1.74070106051117	1.76085010542345	1.68353895572734	1.72519715659706	1.7664202806604	1.60964073681066
1554493_s_at	3.40878636330523	3.56877469003261	3.87882410426008	3.9168701576181	3.23942755592816	3.56437997662311	3.59621304656313	3.34338557620936	3.15376904546819	3.50289539419938	3.31530747535017	3.35854163113313
1554494_at	1.74897628685804	1.88618955420618	2.12690984235237	1.85036113672206	2.01632160541465	1.78860948965994	1.9058547839281	2.03985589596731	1.74804656154598	2.42329684428495	1.90100152065897	1.87002636644398
1554495_s_at	2.11728298789233	2.31417639271732	2.33046196039537	2.28619472497728	2.52331125160428	2.40039159053213	2.44110124804036	2.53958071319611	2.19409072710891	2.06281350380416	2.26042019812678	2.29987169297893
1554496_at	2.83264637610391	2.93797519781735	2.99056999078686	2.72781055525404	2.96310031110696	2.53845155706553	2.97058463930458	2.69146799298045	2.93435681508605	3.40478098987481	2.97058463930458	2.68719257611075
1554499_s_at	3.56215634580897	3.55787863178688	3.71829196907437	3.95150036021177	3.45185503892098	3.4222513373543	3.45901900048336	3.05248772755009	3.43592867586772	3.48309475016071	3.16720607648823	3.35104035794819
1554500_a_at	3.11931385921986	3.22202902058678	2.99362419550505	3.84357598401514	3.58010849641087	2.955736355673	3.65766951597244	3.73092903274033	2.85711572413518	3.20313753005684	3.00007512455081	3.02207008772918
1554501_at	3.23985685954539	3.75678097106212	2.83064334161143	3.0331391463789	3.12059232795969	3.10469946995627	2.58302799980263	3.02431700469135	3.35781140418688	2.90608578799727	3.00695139200034	2.92175122210469
1554503_a_at	3.3988328871952	3.45285930102358	3.41162121708525	3.41997266202262	3.4891921180879	3.25355405744224	3.38898087651343	3.36021130183766	3.36282941936211	3.71403372178086	3.8408356796879	3.91170116233516
1554504_at	1.8493263373559	1.64196044286786	1.8231472257314	1.71690911259825	1.74301100682441	1.5365568109351	1.49156336157004	1.65298883769058	1.6246749320048	1.60316459147169	1.66291802630279	1.7902917166332
1554506_x_at	1.66245890280336	1.55194738035357	1.57224341975664	1.64771092457548	1.55194738035357	1.55194738035357	1.63449942032964	1.4853903803698	1.66217333008609	1.52478349946562	1.48900169766467	1.45732874152316
1554507_at	1.8071352800089	1.6759768253201	1.56376076109375	1.60886744638096	1.44486525971825	1.6759768253201	1.46605551556914	1.74012039644335	1.72778330306178	1.85159573304114	1.65032530696819	1.48725958938828
1554508_at	1.61436405553552	1.75343692631272	1.90739179293369	1.83049683334934	2.05105837542235	2.16542784350068	2.04499066501189	1.97712361543716	1.89232760405945	1.9335141581417	1.99798335942263	2.02956387559245
1554509_a_at	6.98045117269651	7.17900098501774	7.42949775111837	7.6428806382753	7.42620042017814	7.13555819342939	7.812527208964	7.8121273599441	7.04556035190469	7.4326803915741	7.57886373991009	7.70561160566532
1554510_s_at	9.18690943412112	9.38348079679132	9.6789881674558	9.50615600523051	9.18231040327746	9.09982972566485	9.57527450627479	9.26923035794762	9.14345399352058	9.24023461606782	9.07551654762723	8.9703171981913
1554511_at	2.91790188373062	2.88658313550452	3.55400754295002	3.16934793174978	2.62814672662081	3.25196802365312	3.02327545282785	2.88724861331022	2.83133732701276	3.49414881644452	3.08232412858862	3.57238508268135
1554512_a_at	5.05317215759809	5.18387680528208	5.00662713095634	4.97040104440635	5.20907012833672	5.42530617952445	5.0431190342414	5.02251888717769	5.1752243399943	4.84169080152976	4.77908369434372	4.93494810410085
1554513_s_at	4.43639052657474	4.87938017572311	4.64974531568194	4.71994152026699	4.93814595657191	4.76325114293302	4.50115705552346	4.21774534412713	4.53096982825919	3.8021852718906	4.02788014587207	4.46366091400133
1554514_at	5.56462203464961	3.47352012551115	3.66003676711255	3.40652056130942	3.39605287589164	3.86904301507134	3.6657626172123	3.13818345693532	4.43273851021421	3.38746496420925	3.28729249689517	3.63283999403482
1554516_at	5.04285726608489	5.18056900583675	5.05831751947361	4.76208977784863	5.26115156868072	5.1299912424351	4.89358084474356	4.96923393570365	5.25321753274667	4.98401951380212	4.87549246160413	5.12230995827917
1554517_x_at	5.00736731201186	5.23592288838098	4.94675718928078	4.85454752305628	5.02549438135742	4.75560709993872	4.89403067550337	5.05957784579008	4.97821912952123	5.01485624618555	4.89550939991149	4.8337394192182
1554518_at	3.92457672970256	4.12552932912304	4.33437187015425	4.03435384276167	3.91291415003611	4.02924568982398	4.12361260492004	4.13527185870309	3.78544165773556	4.23427838382649	4.16151004264259	4.22282229407021
1554519_at	2.88995491266275	2.8160809804659	3.93696761534196	3.04899019036613	3.10387424757769	3.00317124769841	3.20409552082171	2.93449080760862	2.66529484306426	3.13979883136175	3.11575750873608	2.91250159249465
1554520_at	4.37327011636512	4.28384255557163	4.62016544720964	4.68395967775591	4.25718704491244	4.1054817587068	4.63997681016577	4.59969885742061	4.68022999116962	4.91846157854118	4.61703989873091	5.05190413792378
1554522_at	2.81195130965219	2.25547110379369	2.53932318337931	3.34629468874652	2.02962107609287	1.99584468592287	2.51644463016443	2.62206613903197	3.10856529617596	2.6506764077264	2.74964009431016	2.50837606825002
1554523_a_at	3.58298635850776	3.56684301559601	3.81778518854961	3.36573918810963	3.27907942225417	3.43395818698893	3.91346153963865	3.38387559858683	3.38060165020032	3.50739443481528	3.64027926342237	3.41181658216412
1554524_a_at	1.91223544741875	2.06726165519818	2.15051065304359	1.79350593471986	2.11248504685455	2.02288798536571	2.0252237676184	1.98794918726943	2.01665567285566	1.82624947135835	2.16484329871949	1.95793401574781
1554526_at	1.69195464052992	1.62131310520085	1.49633493992682	2.21854788583537	1.60830500253029	1.79943155985141	1.73938586674944	1.72447678948951	1.55586452319134	1.76815151525595	1.73266675764421	2.00795169451742
1554528_at	3.38223416353479	3.24459295318436	3.18538555005101	3.20134223862926	3.32483078623748	3.43766743824732	3.39122740924947	3.3756344607002	3.42188960851088	3.30140948358663	3.31373511644487	3.1367647383518
1554530_at	2.17373747842908	2.12497717612409	1.93200045397602	2.00441190616094	1.95058337469357	1.95361035081048	1.9179662957107	2.11041528147204	2.01140602238488	2.05269597341884	2.1510077811702	2.2730728881917
1554531_at	4.90952180849101	5.14703197536511	5.26402489474888	5.22883912038147	5.25156457374715	5.18857396675983	5.08382262841736	4.93300881456823	4.91970637820103	4.85826548443758	5.04852267709604	5.02310441144202
1554533_at	1.93633668121595	1.82336189978683	2.02075275074074	1.78404799388324	2.59969621040418	2.02343904972151	1.96620142279652	1.74323598622518	2.43278138824748	1.7494690081242	2.07280549378625	1.83745260157832
1554534_at	5.11555957994037	4.7928062185412	5.51420807688595	5.30019096607585	5.12818702397154	4.92406568253326	5.18056900583675	5.647380425726	5.16911309431693	5.42975438456574	5.54490042607131	5.46998721944629
1554536_at	2.31037785389422	2.74721585924144	3.18876067019162	3.54244901799451	2.99505658303802	2.99607694660824	3.01735547192132	3.11362013052573	2.86396033130621	2.89966607582411	3.55206990599269	3.07799818932626
1554537_at	4.2260985779375	4.28014831742836	3.72962135532989	4.02813240735984	4.44064174160982	3.99729875096217	3.35701457491866	3.2482362715768	3.91364967352384	4.14289570841648	3.91802711957376	3.59707579433213
1554538_at	3.79430054505021	4.28731663523523	4.40237165010801	4.04980959322738	4.02028855779874	4.26105161605757	4.19136386769362	3.98803272263744	3.94772897212153	3.97073127732437	4.26999997046219	4.056445461851
1554539_a_at	4.13904945470749	3.98091532916114	4.51563060653561	4.33692096305952	4.54556593272708	4.3607038480239	5.10439656892261	4.74020224225438	4.221494896469	4.0019955973376	4.51513375195759	5.00934165153125
1554540_at	2.13635837705616	1.74346304755233	1.72017132022808	1.99946699350262	1.91064359050753	1.81911469183947	1.96635228555252	1.65311479369402	1.91055994552268	1.86474411888784	2.05680078655234	2.03686715072741
1554541_a_at	3.92494712555425	4.3537701610906	4.46980003763372	4.53308953925116	4.22435787552516	4.3036244580062	4.48847381724872	4.46428489548215	4.49206647085605	4.39781727005723	4.51706092917772	4.10597398936928
1554542_at	3.19675420885955	2.99381680251309	3.15430735305256	2.85639265516918	3.04032218242139	2.8825837785639	2.97349871020429	3.04985678815092	2.75868124306078	2.94440558650254	3.15039282165435	2.75015839324614
1554543_at	2.23292420784223	2.61321358149756	2.49473060773109	2.40457350427538	2.45287662974924	2.43652257709224	2.40859806928708	2.7152870580946	2.58639427451829	2.182570869392	2.76968638376071	2.40599452974026
1554544_a_at	4.04726183957294	4.200823638552	3.93321759297411	4.09113256744451	3.97920348146751	4.0665236104552	4.71698363229763	4.5478870337581	4.7956186940502	4.95345787308326	4.34485935707677	4.07266984890492
1554545_at	2.04414727090371	2.15577924787165	1.85283316590081	2.34082097082513	2.14040965895263	1.84448191624282	2.04640673955044	2.1377620550307	2.00248907003398	2.00187162934415	1.94993738867318	2.32167385273589
1554547_at	6.66030051613737	5.30571884202087	5.91087587085695	5.64988385290261	4.71358910182427	5.88508437688173	2.90838234422638	2.72519406240907	6.43830138632886	5.18516877676936	5.51034797958614	5.7380600983126
1554549_a_at	4.00849907561033	3.71266858330065	4.05524783478823	3.97003203410689	3.87027436900795	4.22670399422661	4.62736490878826	4.89587130469472	3.37791613829763	3.37814557080886	4.35752190716704	4.11454300126753
1554550_at	1.65758686076064	1.4830121060567	1.7689533647086	1.76532082693578	1.69687244696957	1.94299757908862	1.72362781904973	1.61882163465765	1.85576000414808	1.67573718022188	1.73725156144041	1.66925078684164
1554553_s_at	5.60809319675094	5.4379573337281	6.23471694665971	6.35078226019003	5.92100637076425	5.33385136511848	6.83204503793982	6.58392342837821	4.96761751267185	6.00626225992544	6.31924218137294	6.29835695314896
1554554_at	3.27170103432673	3.32242418864323	3.68807848438294	3.39598918897607	3.44723874802613	3.18616481692079	3.41823626722892	3.52214844814968	3.38372273312939	3.41188872869997	3.18559247763872	3.41823626722892
1554555_a_at	6.53945662011693	6.33479127498346	6.1801936049708	6.17192569808828	6.27975928834686	6.83372432512328	6.31535461167217	6.03257325006485	6.73088317399153	6.3879158071963	6.19344159177056	6.32766870356722
1554556_a_at	5.88508647761635	6.13432028183453	6.60605395482565	6.28172415714494	5.92358401105929	5.49344075796685	6.64341342271144	6.78522078095196	5.64932693964944	6.8113273647966	6.44597321752393	6.04719898433461
1554557_at	6.29563169084821	6.36223463196013	6.65537215058024	6.88620640834471	6.28179516299616	5.92023868374257	7.30210144234729	7.29809962079668	5.72059580143947	7.22734612096849	7.01926432699957	6.65515752628168
1554558_at	2.37073646327674	2.51989644409667	2.76953580700141	3.08251077635146	2.46717982432629	2.48371157116851	2.88600309446378	2.93009603246927	2.76953580700141	3.30699591250276	2.95495937925606	2.59480333687179
1554559_at	4.70924591333713	4.77457229097663	4.8340630127465	4.87763681569607	4.72468017484953	4.55070304329666	4.82017387465767	5.06450947146221	4.33683015487559	4.82571892775311	4.63138210708467	4.9659109519999
1554560_at	1.69290796478377	1.68347454839324	1.96455009467556	1.78124994551314	1.88898696133037	1.87169844651296	1.64883010587765	1.7855629201343	1.55767870330936	1.75867936516756	1.79823292810908	1.62350803644905
1554564_a_at	2.71656022200037	2.97240946926935	2.65651879663821	2.80861052134841	2.96959914728146	2.92150584456641	2.7260948277299	2.69866541396591	2.95078177044134	2.87094363430406	2.42837744572113	2.57960036361669
1554565_x_at	5.04247941783324	5.18730897254317	4.97252840249654	4.47965216021912	5.23397481569882	5.00823928793404	4.76110705451938	4.82732237862958	4.88097876921899	4.93943976986717	4.64387916207543	4.61637231151954
1554566_at	5.30469952328816	5.38390875441991	5.44686283382769	5.13618677833402	5.09621151454953	5.0881666134895	5.19759196845388	5.11497247294979	5.41765817021377	5.01696363560879	5.4529235240121	4.89017209386875
1554568_at	2.33989223438907	2.45681645061697	2.41095623199105	2.68192747449441	2.39839076330614	2.03696745614105	2.47487443823115	2.36649855774086	2.21986410167575	2.29076928107964	2.31990268776989	1.91592567062027
1554569_a_at	2.31891586812068	1.83313604373714	1.87795768452321	2.00065202522854	2.15010888216078	2.01811728332257	2.12713022281874	2.12713022281874	2.05081063459608	2.03627256307776	2.25556435459114	2.18483174894128
1554571_at	2.69198400182298	2.44575199636991	2.64165743398088	2.29776824917352	2.25902289112673	2.40343549284573	2.42137299824338	2.38415195072783	2.44801957632921	2.36285424051547	2.41411304637301	2.28913201915069
1554572_a_at	5.98109472538991	5.78802569711074	6.80641666173405	7.19716275239131	5.14620542521946	5.74653631065228	6.52382199241087	6.75399556830093	5.61409920535031	5.97311572063439	6.15191072561374	6.64725367113298
1554574_a_at	6.53100548200744	6.60421588487502	6.59716668404105	6.55980871305452	7.24007632156823	6.35473687619025	7.27368147396538	7.0884642515131	6.70758806607551	7.15972398494507	6.72456249861275	6.55106904929305
1554575_a_at	5.38867721591145	5.33450074084499	5.50536275220114	5.71374483732612	5.28951669399482	4.92055293446994	5.19724401280561	5.7667306565654	5.18785228651071	5.60985957928799	5.89838118092359	5.63506419113447
1554576_a_at	4.31507098453784	4.50418784470122	4.28119626714373	4.39159061481036	4.31178990369437	4.55070304329666	4.73159817276547	4.5384924377751	4.40794982956251	4.48984069845288	4.44667633822666	4.65101438739078
1554577_a_at	9.07389377489825	9.02339264330015	9.22149288594978	9.29707788085506	9.11868987614242	9.0058742025324	9.1252611463315	9.20918913302188	9.00195283219951	9.14171122851532	9.16508676141663	9.23201455822008
1554578_at	4.94741454207418	5.14703197536511	5.36857810866752	4.98266655595033	4.8438923687314	4.96153461625056	5.32839644423002	4.95108937799641	4.94387920307749	4.99670052676425	5.14231013885788	5.16757372387534
1554579_a_at	3.27262515441035	3.16396145586677	3.20359218424712	3.01210423183359	2.87787179785451	3.26537177225647	3.23841434856756	3.30260383876626	3.33501700251556	3.57094933683257	3.20771510688261	3.05600936572106
1554580_a_at	4.27959896883119	4.57843938968112	4.35848255496508	4.33885639677091	4.43483480575149	4.19002968903146	4.43483480575149	4.46488774454316	4.37257880517849	4.49949708752816	4.44436243390685	4.35848255496508
1554582_a_at	4.54842141799264	4.89572028006741	4.47947448551759	5.05550500214043	4.65592991122368	4.12017320080579	4.96307682520129	4.43041124009739	4.42816160991777	4.54601204944127	4.79805073205042	4.90935822276548
1554583_a_at	2.413408558222	2.58988711062405	2.49364075978072	2.61675179549945	2.61248597826976	2.56323291850722	2.52419196318229	2.30316151846438	2.56586723603566	2.49447562346727	2.42649234301319	2.44155080093158
1554584_at	4.0473036121897	3.82803982774066	3.60362414230003	4.0109114866283	4.17943701428737	4.05163451835187	3.94671762893867	4.14916405977793	4.49880459357673	4.28186949227708	4.44993424605028	4.33253743575311
1554586_a_at	4.48605475461128	4.95489289690761	5.28954890150191	4.95110175001841	5.00633686011292	4.72117536807114	5.49625239609522	5.29422368450026	4.8499831594993	5.36424561166256	5.22027046962918	5.16144267983088
1554588_a_at	4.77674341580009	4.78224904185255	5.28416171972374	5.62241389895585	4.74330785653889	5.04875623647171	5.58736729262332	5.0127081578952	4.93835436660642	4.81007939612902	5.08277691808912	5.27630986295959
1554589_at	2.69207405669274	2.99365132233759	3.06609229401548	2.76860479360211	2.74193393441127	2.777146193391	3.141476164363	3.05448370311902	3.14684375775575	2.83126116926888	2.74123363933958	2.83377079731278
1554591_at	3.88431213083531	3.46310386749072	3.73888902673406	3.54955831948582	3.81562138991404	3.52396073143891	3.84873199284261	3.69903008442802	3.91114624330552	3.82931908822205	4.00799720058011	3.50890526107444
1554592_a_at	2.00400515804361	2.02921590108544	1.89759996846554	1.91852653429214	1.95991009010857	1.66398234739876	1.95910806953921	1.95455430611222	1.96144273336918	1.89005112080079	1.87680777983531	1.95991009010857
1554593_s_at	1.84607852474986	1.63746303736814	1.74291850979851	1.60334435019161	1.63907469455265	1.63907469455265	1.69340019361492	1.53864029709237	1.65383314809961	1.76483883263461	1.63308598984538	1.79602807377499
1554594_at	1.78579872535853	2.0073197355381	1.94900453930271	2.03906333014294	2.09711030361387	1.99350349561011	1.80912497274397	2.12006938655108	2.06175314500233	2.10506241512053	2.21923758403965	2.29966683457537
1554595_at	5.69702242623171	5.56066280117618	4.94580618198205	4.72886012639807	5.25175155817711	6.07363295416845	4.87295673309213	5.45051024681796	5.71717766362923	5.45915595323481	4.85693969657761	5.02310441144202
1554597_at	6.16925325538501	5.77222280629919	6.11515971206282	6.00412495163181	6.21625923102225	6.29585605667069	6.12790665938932	6.28860007957117	5.88100993748085	6.02911330830969	6.08122490777592	6.36554974469645
1554599_x_at	6.33826466155461	5.75002595816967	6.32241754263858	6.09676323376699	6.26264968267631	6.16314939040207	6.21286553048993	6.41730194217476	5.7443830699629	6.00978834129835	6.08958113957517	6.2319459504695
1554600_s_at	8.84109228429949	10.0660588401299	10.1382404568887	10.1559838880813	10.5135633707633	10.3267798632567	9.61672212193402	9.59932018316922	9.09542365794381	8.77495908156184	9.86338713541456	10.1189863661704
1554601_at	1.85510549439167	1.89835620894677	1.91252129436739	2.18995148571947	1.90546025322886	1.81084161439845	1.83448941226685	2.00132463924171	1.95642975363737	1.82577192080638	1.65577714210206	1.79867163935291
1554602_at	4.63792592186364	4.63354316209381	3.63815030446174	3.64859923021275	4.12131389288575	4.65079214894421	3.79560964723689	4.24505936229505	4.38345878282634	4.3893417764952	3.9613826849926	4.14791296906406
1554604_at	2.27833457961697	2.20602751962651	2.29337246709448	2.20429282052618	2.12911036825114	2.25438020640098	2.14074713841043	2.15297222174612	2.48994549195142	2.26936053839683	2.1368647811915	2.32179409183453
1554606_at	5.22313441206767	5.09548203737789	4.6936980982074	4.9493614248652	4.60179180967268	5.17525003766933	5.43099546886843	5.19767883215819	5.19230949739419	4.98264799347192	5.02221179326923	5.0706336275669
1554607_at	2.50742349586097	2.61239975105637	2.56635553786592	2.32914355513854	2.38101129061404	2.52859471144446	2.72077563154665	2.47203415548192	2.93820545607106	2.60135903321716	2.25272035117352	2.41669217136009
1554608_at	3.67523036098578	3.84144597697243	3.29832280396028	3.20518428628742	3.75234177591078	3.794208034771	3.46011058685652	3.65015542604335	3.91717603148673	3.99251559946555	3.87419198102816	3.68419401239828
1554609_at	5.42568242297426	5.66983247124753	4.73144153751448	5.61601936955808	4.29283689920537	5.20475063613963	5.51884722420369	4.95614825261941	5.53307001116832	5.80088755406271	5.27753677557392	5.38779820402227
1554610_at	2.77957282621695	3.04117731527963	3.23450683076343	2.84177485973678	3.11273868143078	2.80832297427126	3.13464990278998	2.95530835672535	2.98617204450446	3.03308896473967	3.02245309493904	2.9771593051735
1554612_at	1.87207562334663	2.08107346759794	2.33348088212043	2.09787289829614	2.18259555193001	2.31909212698018	2.07440049126179	2.49273576467828	2.27830675838089	2.0456329680374	2.49364075978072	2.12972520302883
1554613_a_at	4.33448857814272	4.1763949708964	4.56633323347947	4.13159596721191	4.0686412376029	3.99030215244402	4.52112177977384	4.49064215416599	4.31577930703361	3.96886732295062	4.56630685290724	4.20373675939345
1554614_a_at	4.29154299357518	3.8371180130367	3.51676533846782	3.7216909693095	3.21871094576336	4.2822495587207	3.29685979928078	3.20682104057702	3.75698567008391	3.34435968809249	3.74836643389669	4.02827791738217
1554615_at	2.57646259692066	3.06409968976489	2.88797996749783	2.60769903032239	2.87219306147123	3.09180446279585	2.73757654035473	2.57832528718356	2.97704293034905	3.02365353497799	2.45110023904981	2.96133722473661
1554616_at	5.1249262688885	5.20163798711059	5.25171596833241	5.01314407496652	5.43738246281	4.96002122508994	5.34277873431741	5.28810746898919	5.01377272270401	5.62009518183146	5.62308769195365	5.12308344792455
1554618_at	2.6542570971359	2.71626437156355	2.92782690058159	2.88623012285446	2.98031391187758	2.76474418441258	2.58230728591922	2.67731099152475	2.57416969886097	2.71188865749274	2.82173257273215	2.46845763090473
1554619_at	2.35131446475179	2.63337431927062	2.45594803563316	2.76569509194621	2.31068322963633	2.54012100685262	3.03968398585121	3.0724312510397	2.33150232410495	2.43565199623008	3.03968398585121	2.70122961117654
1554621_at	2.66457012009204	2.60512957036138	2.89971854510514	2.88395019801981	2.52667602374917	2.36441652442816	2.92254721184637	2.87987079984211	2.50017783632574	2.68962782104268	2.56449063568893	2.51336898553424
1554623_x_at	2.29294907122391	2.37064282906395	2.51491512053682	2.60264613188239	2.18236810395766	2.17876045957872	2.95361512010327	2.84523923961298	2.14661617692458	2.51491512053682	2.42776558215138	2.54777994994112
1554624_a_at	2.01530459072602	1.85407713534607	1.92425104650486	1.99383675094864	1.92425104650486	1.956033554562	2.06446417337287	1.83512752403783	2.01140602238488	2.17274166833454	2.05990394977884	2.32906957980853
1554625_at	4.65517050280306	4.79938444725829	4.89557831229402	4.56617953359514	4.6064955197176	4.67474218052466	4.62057357942884	4.76566316904322	4.89557831229402	4.95632849188569	4.78745668047205	4.65515331918439
1554627_a_at	7.470402685623	7.31592356040152	7.45374284803144	7.24596489838666	7.06320826022512	7.14673642220487	7.33331008414361	6.86984507490911	7.30064788437494	7.38240716058216	7.14594441724718	7.31566057826941
1554628_at	5.27205992018945	4.82263602865368	5.01097105614974	5.38430261997587	4.64315315220585	4.84651201213971	4.91243502203898	4.66539070855889	5.10843040126217	5.01097105614974	5.2158096738916	5.19878925507422
1554629_at	1.86406601600935	1.68236818789561	1.68236818789561	1.89748796202488	1.86406601600935	1.75191789612133	1.97980126444877	1.98762331250123	1.73964451456629	1.73369333338306	1.73533977090752	2.13327954879895
1554631_at	4.70347993444485	4.75134878592354	4.53231553019969	4.59794344057161	4.73535113843412	4.47838341147488	4.5196384799535	4.6124872103595	4.66419324557673	4.78209591360841	4.60798011129302	4.49823987504718
1554633_a_at	2.45505100841823	2.36153199750666	2.787685892079	2.84470220180227	2.0317351292234	2.49992485554004	2.55995064526238	2.53478499420535	2.56954680889082	2.70638821248856	2.88863837362615	2.73135584353268
1554634_at	1.79533214972695	1.73787159507045	1.7487003048136	1.86233964112425	1.73973151097601	1.68657631449148	1.96332902136237	1.58821569093729	1.65293206946223	1.73172360620343	1.70101216653139	1.82654918873953
1554635_a_at	4.27550495840018	3.84292478809542	4.04672773905588	4.01601769949155	3.95521564744696	3.6588250528722	3.9401575485341	3.91925714874574	4.00900544480933	4.01800446568584	4.13345309623289	4.03046767124266
1554636_at	5.21221870916912	4.61730438829698	3.7491209360107	3.72645871643291	4.76590158640521	5.35496436675071	3.78001683052279	4.40046906081667	5.60050533767241	4.69664296400646	3.80692357297348	3.80958685171811
1554637_a_at	3.73031122365283	3.66168444467034	3.59707579433213	3.81271747266596	3.8542678896773	3.67036975238196	3.50057723924688	3.62467824082861	4.06140917924789	4.00198973585407	4.00163778361034	3.43240737687697
1554638_at	3.1202386068694	2.78227599366634	2.14453205164922	2.46247569867227	2.34986843584119	2.68471475433184	2.28679948973413	2.48450670840681	2.4509220657798	2.44770116941258	2.37953045321142	2.08639251925544
1554640_at	4.75561967532887	4.75663864804847	4.87448346997604	5.07395975083428	5.17914324470452	4.84278975606614	4.39162209243506	4.61917235374773	4.95813085262886	4.82862164209507	4.45239781013226	5.08696907628472
1554641_a_at	3.34050631274211	3.07227604557774	3.27676346392561	3.00394292837937	3.24146018970465	2.94938093219396	3.31365163835609	3.33251290517649	3.33362741327073	3.45127487531938	3.36674173903004	3.31156718613528
1554642_at	3.94602917725917	3.99115955008208	3.98973058896922	3.78583767427298	3.90682917252736	3.93717603347241	4.23247658164485	3.78934665828377	3.97381634115777	3.91848806999058	3.9430513186493	3.83184844047393
1554643_at	1.94047265050984	1.82336189978682	1.91641217274378	2.05660880336552	1.95698974496618	1.99213589675163	1.85755003886062	2.11724864600955	1.92462838009486	2.19809562852943	1.87047682613818	1.92521652438203
1554646_at	4.77127543803459	4.87729003353672	4.91155351826283	4.86658228289998	4.76345762008578	4.88638718323096	4.91568092344628	4.76165391313575	4.86046178137805	4.87729003353672	4.87504638283552	4.89564832463771
1554648_a_at	2.81980794999139	2.65496064758019	2.9337638410456	2.57059794874139	2.81393701200902	2.78258079701872	2.86519075241312	2.56614212131069	2.94642973988187	3.02188952658521	2.84390183676382	2.92764611612267
1554649_at	3.35321575569823	3.51565452597742	3.33230241959539	3.07746410367248	3.27430372619346	2.89906318292209	3.58096637689807	3.38795033062888	3.38558237277017	3.28713701327927	3.07746410367248	3.54021743891491
1554650_a_at	3.72950054432333	3.8299777733373	4.03465308763238	3.92254997099544	3.90025339056217	3.84522833538243	4.06142005562668	3.76119795125555	3.53589931279554	3.89331067550706	3.92051553693109	3.69903765555428
1554652_s_at	3.74738338537557	3.80460071543935	3.8766903457083	3.99493031684372	3.93098003230007	3.43291606672376	3.83026192013951	3.75815082973756	3.98977948182717	3.23025505438032	3.7852585361713	3.70989306270578
1554655_a_at	3.65657806592571	3.30861788311726	3.42724635286651	3.29781557097011	3.38602071038654	3.44259283443431	3.52391172043079	3.68015737265473	3.5187018551094	3.34709901881097	3.66915293496974	3.81416176701117
1554657_a_at	3.26396750513599	3.65021934556598	3.46310983384529	3.55039941427452	2.89966607582411	3.34372246061197	3.26396750513599	3.52978134658158	3.27712984775968	3.11747555398213	3.39196287134963	3.55567821411772
1554659_at	4.21898695303034	4.05043864809858	4.21275937072871	3.99068169228387	3.88388998180767	3.90454384420846	3.62420361499712	3.97535264064435	3.63048324901596	3.83292670888985	4.09725050311622	3.81912823011462
1554660_a_at	4.90289324522602	4.08319485699822	5.08920058038392	4.9351291468732	4.18667611894238	4.41547921046714	5.07395975083428	5.29598917237423	4.51623376149917	4.91295162140782	4.54399849109383	4.97155311833526
1554661_s_at	5.67816544039499	4.70141864654261	5.91267339661678	5.97906263021115	5.14703197536511	5.44625349101615	5.69524001797443	5.97521813784007	5.59315259738648	5.72873734842375	5.52060313176975	5.9325349304945
1554662_at	2.03528104455681	2.44727254727371	2.46538205349757	2.37493355249775	2.17990929640339	2.49171536292665	2.40153806162845	2.40195996837684	2.22314096294734	2.51618608993693	2.49364075978072	2.38616847270943
1554663_a_at	3.43876361798656	3.4045100513966	2.50609967103037	2.38212941599843	3.01820662262748	3.484316038423	2.6986654139659	2.38212941599843	4.03351185376751	3.24138223994169	2.6034419405694	2.62630318512992
1554664_at	2.17202921866457	2.22786232389953	2.18747312445245	2.38594034713733	2.23384292961027	2.12689014212399	2.33573054255673	2.24387010265623	2.35076318409546	2.35769867502114	2.38012018303182	2.25661421883347
1554665_at	2.34171073221156	2.22661550003632	2.12678811812721	2.32667111226315	1.96249154735006	2.15240119468388	2.43218459378024	2.48371157116851	2.51591146336289	2.14488880284662	2.01219720816697	2.23651226482271
1554666_at	3.79812906392468	4.28109368864997	4.02911262812611	3.75642312152662	3.75534725368885	3.59269185151392	4.07143287712085	3.72494854656136	3.86288829734542	4.13976117397489	3.82569379427977	3.56253392026128
1554667_s_at	6.95068314694172	7.14397342120825	6.65261639142682	6.9273337203512	7.16349519600725	7.55037662150154	7.09085200209504	7.18004585565585	7.09054956517445	7.49574471978343	7.07757723799951	7.04811255961179
1554668_a_at	4.06158798956044	3.82516078033668	4.00742774783403	3.6939152408021	4.11673861079379	4.18002787881552	3.87189821780893	4.05015750342777	3.77540563847734	4.04776263800815	4.42451007449653	3.91697924683421
1554670_at	3.05223224350094	3.41641166739191	2.03723264523873	2.75464004704994	3.30287742370083	4.02170153315926	2.2390298462124	2.74348749126184	3.21275576499524	2.87545797104169	2.26148968888157	2.36342762117566
1554671_a_at	4.42651445784737	4.42504746588547	4.17323029296313	4.18242628046644	4.14932959626497	4.2822495587207	4.26999997046219	4.45500546785317	4.31690656412446	4.29805044135674	4.31176140788852	4.04929032232064
1554672_at	2.17504742970805	2.45390985418481	2.79643353756539	2.70963498321724	2.30520654747825	2.51554467456558	2.5223703427832	2.46253474014778	2.6304016629835	2.50037244337632	2.37972673698166	2.34546893730438
1554675_a_at	2.98287269940665	2.65785683215029	2.8746412144454	3.06749201447371	3.06542473938272	2.83183604583838	2.75110304612217	3.12757607397105	3.17398996197122	2.90716078653943	2.9652336302391	2.92006513773492
1554676_at	2.44225739620578	2.50392510696875	2.60029377521703	2.46060776401198	2.43078547361267	2.47566191510954	2.38521341410972	2.21243379581486	2.27843260485234	2.25211349568238	2.43444464252987	2.38521341410972
1554677_s_at	3.39393359282098	3.90688002754764	3.88352856172681	3.80296255184462	3.78119987552307	3.48294158055689	3.9246541993145	3.87589720476591	3.65716304104549	4.00826691145807	3.94852336035765	3.85283333633749
1554678_s_at	9.03217805748928	8.40125254301499	9.344765231706	9.20439768121335	9.02800855969118	9.6037601272227	8.53338225139967	8.75737473754486	8.95624942473663	8.31899426634945	8.41997430265848	8.73589416630444
1554679_a_at	8.12020903197957	8.13450747170621	8.73465329381898	8.44642915523853	7.69675102525494	8.10918584861139	8.10686780725685	8.00134582235389	8.38195945120146	8.27814620624114	7.72662659498771	7.6813549746727
1554680_s_at	3.39080164305493	3.66252126569716	3.53861842181448	3.23197649856418	3.38203232389339	3.23197649856418	5.62164921861787	3.80915572176228	3.47644213688721	3.48814020336908	3.73886786347568	3.46428202162527
1554681_a_at	3.7945116435576	3.88567198133494	4.08652384093998	4.23516828735257	4.03388492499125	3.7442520399736	4.13527185870309	4.42247068579975	3.54612162964528	3.8171097235311	3.70802352333018	3.90591370401737
1554683_a_at	3.69705038715955	3.94106603950027	4.04474007849818	3.97093967028787	3.92944198804422	3.83764199830419	3.96085694623195	4.06213592256328	3.87377600269384	4.06971955513706	3.96832051944267	3.71802244109216
1554685_a_at	4.41523707241754	3.80234102444502	5.77609266511226	5.54044115064359	4.03906216984403	3.90838174326349	6.02227528832869	5.87282672170664	5.76525894216708	5.68929684625786	5.73399542478872	5.39896586488433
1554686_at	1.83033570014581	1.94966497799334	1.87822633897365	1.82100142553391	2.08002940106752	1.77611740819306	2.16496341653225	1.70910252462751	1.79796225173117	2.06281350380415	1.71990695584737	1.96467194942388
1554689_a_at	5.61000783464166	5.24950409962559	4.43161542302194	3.34237061988663	4.62004743868375	4.36706385537665	3.462935693122	3.19411339250774	5.00695902616995	5.47783238978663	3.85748353815967	3.55241281150012
1554690_a_at	7.72899425492705	7.6040952662909	7.91058146016624	7.89188443865163	8.58111642289277	8.40601258619749	7.6330924352267	7.35045633767093	7.9688247263268	7.69143966748786	7.56992866566766	7.42875479757993
1554691_a_at	5.31270073490452	5.73719486746013	6.4692334458493	6.63384306706463	6.1398755054768	5.7364239914157	6.55177393835377	6.37279858232498	5.53170889075855	5.56077066736341	6.3162286918083	6.44431092212016
1554692_at	2.01854326302933	2.13395309569255	2.07697817218134	2.07880177638614	2.10160137635176	2.01789757084931	2.21045161268434	1.95152837946378	2.01065676529015	1.94056120851564	2.11131405585457	2.35815721101033
1554694_at	2.77725075271855	3.28697241705861	3.11629779772324	3.49976079090041	2.98649931126278	3.1559054811778	3.04112113551044	3.07051651659575	3.17589414489345	2.8664142979053	3.5325635732761	3.28306135623433
1554696_s_at	7.19776428923076	6.38822448714781	8.47493182730299	9.16948294484834	5.45001858316467	6.34917338161172	6.9447943250685	7.16502552629223	7.22657195356337	6.1609764354057	6.45285760150939	7.71448434663007
1554697_at	2.63925635260693	2.62303397178636	2.805905630674	2.4454687782808	2.4014052065613	2.68336266961654	2.4042624926503	2.49095640499937	2.1765452403243	2.31844005279561	2.31844005279561	2.43632594003803
1554699_at	3.19214605339683	2.89356756043832	3.33465913939786	3.12605175835387	3.38773655095479	2.93790395439965	3.02293860071053	2.88681000058264	2.9771593051735	2.93077980165531	2.99993650657848	2.79782596641706
1554700_at	1.53837914017417	1.58970440639388	1.51200160056577	1.78962877352927	1.54174766987885	1.48347810245273	1.56334318578944	1.61132272317852	1.79109913916505	1.48472815119848	1.61681211282763	1.63907469455265
1554701_a_at	5.64643586740483	5.22514683300294	5.37850875294737	5.29735302674069	4.92881488469033	4.89087170524062	5.05268762871166	5.19348656914213	5.42197147493432	5.35035079223687	4.9253245226575	5.27960822487393
1554702_at	3.46324558222829	3.51935159547919	3.46373632262951	3.40920141307619	3.8113252002051	3.80160753238155	3.62415525587359	3.91288997072063	3.24779258852873	3.82515591773179	3.70326251897776	3.73444790599093
1554703_at	4.74188036292826	4.79365210693511	3.41380785285192	3.78198064396387	4.80225169904014	4.74089133428647	3.68822873757054	4.70781268531436	4.51268693027379	4.08596133961781	3.58907098445177	3.82601073902173
1554704_at	4.2284425912852	4.43580728361873	4.76789824842601	4.24139619600717	4.23001568243779	4.00765105065307	4.49203454377373	4.17595314527493	4.21223752711346	4.38705828857834	4.04739922886988	4.76639873081809
1554705_at	3.39455732212647	3.17674239850466	3.65454287307755	3.61780975277181	3.16236472527202	3.39096941472441	3.52846079454241	3.26860283840517	3.33156272385991	3.34435968809249	3.28873971007678	3.32481278207415
1554706_at	1.75722075281016	1.72585914181322	1.84929682551496	1.81557441710738	1.82336189978683	1.83914880581342	1.94899177192197	1.84229349247542	1.71683566041318	1.94459721035942	1.81778814196033	2.05680505776289
1554707_at	1.96615869833487	1.86220239021107	2.27309256098888	2.23488347421175	2.08044287062391	1.79332549868162	1.68136170508989	1.9115567153757	1.88755273152688	1.91280149361185	1.86789808250378	1.98306683916092
1554708_s_at	2.45826441117343	2.303520348485	2.41301001977484	2.5860468115834	2.6988727134982	2.51061472271112	2.59260066045151	2.38897386479121	2.6986654139659	2.84519992826255	2.49578895357233	2.80455250704946
1554710_at	2.18459746396002	2.21078974590877	2.22786232389953	2.31811611512162	2.41657348329515	2.00747431136629	2.27606058875834	2.50725117313078	1.95084957910472	2.34082097082513	2.50087551386476	2.1533204120738
1554711_at	2.91903057991266	3.2778518902882	3.18963573348048	2.98392713916496	2.89372440011463	2.86799802846587	3.30453396070511	2.73669340496695	3.10178798937698	3.02183056102103	3.00923537470124	2.74977683169416
1554712_a_at	5.48732005207579	6.02302607341802	4.90636424634755	5.02909429382506	5.73365149187197	6.33616360497914	5.0604771340591	4.87394684998764	5.78837462982611	5.08027133829223	5.36232323479714	5.44394874115065
1554714_at	2.3360344266337	2.27783135657664	2.31999789202398	2.34418064829979	2.23014008185157	2.14097079948724	2.18097346794607	2.23458064202154	2.34082097082513	2.44959604735296	2.39839531674234	2.30858979408258
1554715_at	3.56955608255616	3.61861810232978	3.72186997097499	3.57961607007055	3.61861810232978	3.5419900955706	3.61691434044584	3.50583766994747	3.61445228405331	3.64837519123551	3.54415275326111	3.52399946349937
1554716_s_at	2.68657120889377	2.77960379263807	2.87695018964541	2.51502929539649	2.68984398887828	2.70345833075156	2.67389497626492	2.91500350295006	2.65192067895003	2.78798447261818	2.6120086006707	2.91142670834964
1554717_a_at	2.01675674931221	2.14181492869176	1.99424186598344	2.0596693838052	2.456369465855	2.38077136304202	1.94899177192197	1.59076366320137	1.79466993032047	2.12687458157426	1.94954020420106	2.02962107609287
1554719_at	3.25947606850378	3.30272678305888	3.74165045308946	3.74525520095622	3.27342375702982	3.37515392814906	3.39733658107137	3.56307788749843	3.26493521314545	3.5943703626527	3.22872421831759	3.14404831432868
1554721_a_at	7.12933405909993	7.03503005757319	6.99107164461636	7.04117515637797	6.97099078529282	7.22496556676041	7.12617256385532	7.24049200100054	6.87295892553532	7.01006706829114	7.00990383815498	7.0518424515217
1554722_at	2.04499066501189	2.10195461927524	1.97934921591327	2.14302627536748	2.17063505936503	1.90722464437945	2.13662967098329	2.04499066501189	1.80816157000775	2.10096832624142	2.10236778558503	1.92848398826082
1554723_x_at	1.58071291671228	1.6200179933897	1.89366680532873	1.87238828001565	1.69307004402707	1.4847345077317	1.5059102027289	1.70697043470557	1.65675043538357	1.60785518898469	1.46430536218261	1.65726850588638
1554724_at	1.65504775019754	1.80033915330024	1.7138023765173	1.59320479508594	1.73369333338306	1.93700457872579	1.62550896763867	1.76011046727573	1.7539371061397	1.83914880581342	1.53966007764795	2.04620547399655
1554725_at	2.1474985012595	1.76442300378617	2.11026616870322	2.1914617596999	1.9867772033794	2.16201046559581	2.12927616353816	2.30508253133424	2.12690984235237	2.07890599202181	2.12927616353816	2.16422857589129
1554726_at	4.81634338987626	4.52516021141639	4.96739695722983	4.89941332870572	4.71762001145874	4.86935256764997	5.07227717257268	4.73405874532836	4.3913871542689	4.41123037497095	4.65567473450094	4.86505730181427
1554728_at	3.03343184468993	2.95833164684951	2.99197589187876	2.87005227516018	2.84546626838982	2.97062317719601	2.90678789627455	3.15369436525002	2.93488108826453	2.82411174374531	2.90678789627455	2.97768283848188
1554730_at	4.25335789972322	4.63992375149106	3.91416375769313	4.04753351255321	4.12062078754144	3.93174399200028	3.92413202890174	4.00222552153517	4.52013373368169	4.27645075651602	4.07971212422679	3.81654839414618
1554732_at	3.36853099953731	3.63883729845946	3.51772957117444	3.48056069433081	3.58003072350647	3.25794688778605	3.4238077329836	3.634961715949	3.58003072350647	3.34220770812134	3.61512183798649	3.42130326639109
1554733_at	1.4959257579921	1.65609327788422	1.67303450427462	1.64313643210801	1.64091818906625	2.07208553347176	1.5739033055007	1.66832802877479	1.64309121349199	1.64116971986131	1.67632285681691	1.67440136318622
1554735_a_at	3.50554684548346	3.44439080504813	3.48546302166888	3.093262588948	3.47834655181175	3.52914327368724	3.73865891271246	3.5342747116155	3.08970859578935	3.74554278551183	3.74746838125579	3.21783204897697
1554736_at	2.08357560999552	2.041920331156	2.22826100418938	2.15700436385855	1.9248839841189	1.83914880581342	2.27480573150475	2.15493888907472	1.90620708803062	2.11610703514786	2.29065680281481	2.39415454576467
1554737_at	2.46725851317205	2.23605226496368	2.23757607240985	2.36473598360617	2.06175764382555	2.23605226496368	2.31616386130158	2.09777623444403	2.12987672550814	2.10086542276267	2.28997078128079	2.29024020520882
1554739_at	2.70990061781986	2.29872961488455	2.33569928896988	2.60064511691063	2.50383373952218	2.19788608102242	2.3133327565425	2.4333575447254	2.36721250223229	2.5143334184007	2.67797037941557	3.01820750050351
1554740_a_at	5.76091110714738	5.77394968617228	5.69136145257542	5.99546504168538	5.98685583390904	5.57882725923143	5.65175428067135	5.61391557006025	5.60175623511968	5.73604903194655	5.54750890497182	5.73032435587766
1554741_s_at	10.9044328856078	9.46075838024863	10.9350019443688	10.9131425786677	10.6619041801518	10.2760794171479	9.35235519566982	8.91144167650116	11.2228707072617	10.73229078732	10.1930666639057	9.93259314463218
1554742_at	4.30461480552415	4.46853141198855	5.1350502769582	4.94759081405522	4.61320500899716	3.3684285330252	5.49394201238907	5.31045830234512	4.61343431044565	4.7126201719044	5.02936931430775	4.90880346118238
1554743_x_at	4.78174920146323	5.19975319786628	5.68961441347943	5.68084225239296	5.28207872366964	4.58019595235491	5.68797655224986	5.65868517726791	5.09830499715019	5.5247756162733	5.74250491752831	5.36965251320801
1554744_at	1.55601658123022	1.81273153854928	1.60415428941676	1.72479240262304	1.78026059809684	1.68512140093635	1.66225469436337	1.60169715569572	1.69290796478377	1.68784137408285	1.96825362551955	1.90233217686846
1554745_at	2.07372846312229	1.89814194303142	2.15564379856482	2.10187666377373	1.93841853790229	1.84485854140219	2.16004730312735	1.88384329250208	2.08854814452873	2.32057025388542	2.05259120484476	2.17010503431693
1554747_a_at	8.08238560352842	8.093644669189	8.09617859591106	8.0460312019036	8.08542341546195	7.98260230277292	8.14858652126685	7.9786324285857	7.57672828959582	7.97711773790601	7.9536824685288	7.87547508135021
1554748_at	4.1256201571279	4.35100255531805	4.41638634489401	3.96937787173325	4.33887455194989	4.2822495587207	4.27490353360994	4.40099097031389	4.30555680403034	4.15197911941401	4.55266324906306	4.26349592279073
1554749_s_at	4.75365600058591	4.58204667953825	4.97450741828171	4.87728790514853	4.93784863021588	4.74526083883899	4.68348125082964	4.69208062476803	4.96509951818816	4.7193827578801	5.00698857756768	4.8337394192182
1554751_at	2.31891586812069	2.1865968416996	2.8129305206498	2.68427672283313	2.54146109132135	2.65009964551055	3.2259168651465	2.94211877498501	2.11017695040037	2.94828868290651	3.19787397578113	2.76083425758355
1554752_a_at	4.29543580626322	4.74499930657599	4.58218926548206	4.86271931187104	4.65020887940297	4.61898043346696	4.82270341501048	4.84036630612811	4.61346285439035	4.62875734871595	4.84310236390939	4.72577234600462
1554755_a_at	2.5632071034126	2.39923159655407	2.87276632988345	2.73051613306552	2.80962686119909	3.09455930075612	2.70505419896852	2.58988711062405	2.79244810552339	2.60555267298751	2.82762485561005	2.62101445011113
1554757_a_at	2.61527151163212	2.94800247550931	3.85850297030381	3.6992001640559	3.32189390072356	3.32196390760056	4.35280721654063	4.61089659822936	2.87175414890969	3.06924780136092	3.88823451845931	3.68799643094441
1554758_a_at	4.5523234675645	4.34971526221767	4.71896558797321	4.55449480850711	4.67092357942486	3.94519727452642	4.79042889974502	4.66176991181192	4.35233933514855	4.89965978757629	4.61921612155849	4.48008441673508
1554759_at	3.93781593114365	3.91449780297916	4.25606800250104	4.31617841302477	3.95733827479954	4.13792878874244	4.06558896106784	3.78495215758738	3.76437387774901	3.92346446084287	4.00459080546742	3.86641734802319
1554761_a_at	4.66177532892808	4.68780823456215	4.96388025296769	4.8560090735815	4.48965035301908	5.05434383281543	4.24969375355639	4.77785318379054	4.38462930017501	4.14818548594674	4.38903345209162	5.04506757476786
1554762_a_at	6.34639836474153	5.82595831944214	7.0499231593241	6.88372093131119	6.08964709989469	5.73184247613989	6.34026088727698	6.47294481372535	5.81465622640262	6.8457159454325	6.35049578364404	6.20650996942341
1554763_at	2.39296154768826	2.51912860952805	2.48614367994113	2.3435581772062	2.62377733975971	2.32288648842111	2.40480480353376	2.23776509927022	2.4565168241318	2.22443048079008	2.39527019780424	2.50557473303834
1554764_a_at	1.81232675667152	1.53451609658715	1.45355620220667	1.64562997524495	1.59629595683249	1.6789261164895	1.51686464042811	1.49835132451039	1.51501394032412	1.49364226980783	1.62284509145875	1.63907469455265
1554765_a_at	2.19916085669777	2.10044648604988	2.75154388746858	2.19323723305301	2.06427846164779	2.28288380329498	2.14262246544105	2.23214910521423	2.28799668035934	2.1572221213597	2.52829814533564	2.1880239310571
1554766_s_at	2.46469567349653	2.61953485769322	2.94261645331885	2.93268726470664	2.75805040338456	2.72959523431168	2.19767599835173	2.82683482544589	2.64254658341707	3.3491432179349	2.70323893247783	2.62101445011113
1554767_s_at	5.94881406596519	6.07426593398071	6.30286725527271	6.30246580115303	6.48344881562193	6.34852164200939	6.0988101377685	5.82287362111404	6.19789367023716	5.98079549755435	5.90790468295153	5.9450501083333
1554768_a_at	5.23100237011636	5.73168597342888	7.5991445844663	8.71967210754322	4.54387699263277	5.35406909633024	6.86004574737519	7.44921602295259	4.02071976399666	4.75150216147931	6.40296180158769	7.07242148151879
1554769_at	4.45003688487263	4.39877298656363	3.85458385165805	4.22027878504594	3.58010849641087	4.94912251282149	3.95987670958553	3.886729554968	4.00462284925749	3.62938707987054	3.85980272672327	3.8838366369708
1554770_x_at	4.18533837139225	3.98469443920994	3.70604267017059	3.93559142672959	3.80018743782073	4.57931775798013	3.33125130118049	3.88127039801386	3.69554227931058	3.59200691292455	3.61263975066438	3.82164672790035
1554771_at	2.33341639606995	2.47354282432163	1.77796205799632	2.07681349290522	2.456369465855	2.71997707897989	2.01865214168459	1.86506021720106	2.25712407708224	1.9842570035504	2.16172240833004	1.97145662506104
1554772_at	2.49841780886404	2.68109165041954	2.49795732482974	2.25598051278922	2.45147928787487	2.5850941427222	2.55546318721163	2.57260377032714	2.61382495592999	2.86957638620218	2.23608906652376	2.44583757695068
1554773_at	4.07748188201401	4.30107329297416	4.53552573363384	4.16686418746358	4.15954186088804	4.04740204353969	4.64563829644681	4.00667808733177	4.01687228298701	4.18299422007076	4.13115072661969	4.40505026377064
1554774_at	5.54759850535551	5.34636304963742	5.32899316937029	5.38760048011345	5.41880920051822	5.71866577023004	5.41189205899355	5.27363712942582	4.74142354871587	4.95966554783543	5.40567121500818	5.21513453918717
1554776_at	2.06121433370521	2.050700635423	2.30068767804408	2.20725938025138	2.01529620388471	1.95147933433837	2.13315235212326	2.14416305792175	2.0917277729959	1.83914880581342	2.32446645712615	2.46551443323118
1554777_at	1.4889820502914	2.23015474780634	2.24541036320888	2.3292563679935	1.89219864576548	1.59845973716885	1.84092630708257	2.35604902213722	1.98312633452562	1.94204981778801	2.20117914632876	2.1134103925261
1554778_at	1.66096319227263	1.68521640057007	1.81077727337056	1.73622240412041	1.65647043724855	1.80417648153237	1.82545500684545	1.71485327387228	1.77365269406367	1.84231928675851	1.73735678760589	1.66395679623469
1554779_s_at	2.31891586812068	2.2443399235489	2.8304804311757	2.93550111125422	2.34082097082513	2.1348858128978	2.73445195761696	2.61127912784941	2.53145367417516	2.65889996962204	2.3152800004845	2.95785412150612
1554780_a_at	5.83914003997502	5.91083573181848	5.79359390729564	5.93309852048404	5.71172059404983	5.20076266269556	5.72401937023318	5.68790864719528	5.53907223793632	6.12234044653766	5.99387206069627	5.67316403084092
1554781_at	2.04499066501189	2.2098862003877	1.89107320724188	2.04244919189054	1.93082895254169	2.13753915850977	1.71651073162098	2.24162979499255	1.89366606525341	1.83914880581342	2.36807545076753	1.95198674032353
1554782_at	4.81564208279332	4.98429853751369	5.20218599751139	4.90418548575359	4.99318048316066	4.82310045923213	4.97382797473422	4.92362332578557	5.02812626484723	5.06868304743545	5.14875099609599	5.14103490174709
1554783_s_at	2.96273507069974	3.13778290164882	2.98576617754044	3.05077083147564	3.13778290164882	2.68356106629282	3.10614843943564	2.99797912755511	3.10731831966076	2.70560140481988	3.08130405103688	3.08315648782106
1554784_at	1.87242562440883	1.83380709272019	1.80252676703501	1.98332509413836	1.84050946262658	1.76606632463848	1.83380709272019	1.79297969301574	1.96948980724782	1.68862244517131	1.57468036319061	1.55998169357938
1554785_at	2.54394021538637	2.44793099378336	3.54642074189869	3.66799169822156	2.87588849664739	2.53691860358111	3.7787237949915	3.26111411717207	2.48905582251865	2.98683929488484	2.9743146182643	3.46707488353839
1554786_at	1.90531696387045	2.0592727929656	2.02998755717193	1.96948852755698	2.00626929400921	2.03776248777242	2.09289579235856	1.97744858361952	2.05194436201687	2.13856015867442	1.83379390566914	1.74328299703033
1554787_at	2.4632889081235	2.86815122750734	2.97570487465736	2.98165160275472	3.06165877634519	2.91286744052125	2.92100208104704	2.85997895228169	2.62837353712275	3.0469023179039	2.81932046249924	2.79064189600251
1554789_a_at	1.65691561028266	1.53550344927404	1.60950112334447	2.02967243979051	1.73641575805731	1.67854096756021	1.67175712391747	1.61152608399466	1.64059933977102	1.70420937513609	1.87390848733662	1.82335988187409
1554790_at	3.03036963011393	2.64859823715632	2.4958827113268	2.80711168750516	2.96656220643361	3.15842225957243	2.74790463607508	3.01818476866122	2.914352199806	2.82591390470958	2.91983005798611	2.8817539197648
1554791_a_at	3.09523327524326	2.78141032477906	2.54961267389623	2.72839205420105	2.57091531786499	2.45296952573627	2.77460658503204	2.61682918168703	3.17583701360281	3.16651605867473	2.77801749897796	2.68870305548163
1554793_at	1.84003084202921	1.4260078318194	2.22786232389953	2.62483523162412	2.07396396809418	1.9349433027419	2.1498971455393	2.38001558812948	1.871418591967	1.86486015750275	2.37885297545138	2.2535465958954
1554794_a_at	3.49960710121774	4.13527185870309	4.71029950135867	5.10922391752671	4.36428589226583	4.33116769921962	4.62758259846022	4.65724774357242	3.54885057689526	4.18600610171686	4.65724774357242	4.5189136107199
1554795_a_at	6.82094846591473	6.96672962763369	7.55605004617916	7.50919591227898	6.4746472704073	4.68555913148953	8.01100218830422	7.77489630432655	6.37532766159737	7.53371465538785	7.91958206857091	7.86582315653895
1554796_at	4.02301480841262	3.92928040271154	3.77194554015432	3.79745104104918	3.88961775321389	3.4887341186829	3.28876643854316	3.78934665828377	3.65033133374616	3.5390222642282	3.65187309852462	3.46004682507422
1554797_at	1.58216650012768	1.84518382039204	1.77058013335217	1.66391521832531	1.82775222441239	1.66808339029807	1.58727998418975	1.68246106353071	1.89835620894677	1.62269945843375	1.91067805082179	1.9076250279799
1554798_at	5.13130497590066	5.7454040448168	4.93433323328167	4.6092776886415	5.8384518873512	6.02325850755599	5.0874036507667	4.51444166493981	5.20938363651453	5.0429086347657	4.95932642910197	4.77787332778174
1554800_at	2.74124492816388	2.45246724792041	2.47759497410399	2.72513787312264	2.68686071747984	2.6986654139659	2.67398215476264	2.55864278737595	2.70783683721786	2.65238059723071	3.14404831432868	2.5577619584003
1554801_at	1.89078981550526	1.97630102423746	2.29794003658234	1.93646263970808	1.9439938926901	2.00207816665883	2.05568905462273	2.02745773519031	2.08148373506769	1.91242011835592	1.81006483958728	1.81542666609794
1554803_s_at	3.0744391331573	3.11764765135018	2.97311269558912	2.72839205420105	2.79709256492963	2.65335540436105	2.90633270995972	2.73219041109038	2.85369654341654	2.85525750821452	2.88405748222721	2.65743885879271
[truncated: 52,830 more rows]
